# Supplementary material for: SlowFaster, a user-friendly program for slow-fast analysis and its application on phylogeny of Blastocystis
Source: BMC Bioinformatics. 2008 Aug 15;9:341. doi: 10.1186/1471-2105-9-341 (PMC2529323; doi:10.1186/1471-2105-9-341)
Supplement: Additional file 2 — Source code. Zip archive containing Delphi source code of the program and additional Delphi files. [file 1471-2105-9-341-S2.zip]

Archive with 7 entries (7 files):
- novySF.dcu
- novySF.dfm
- novySF.pas
- prjSF.cfg
- prjSF.dof
- prjSF.dpr
- prjSF.res
