# Supplementary material for: SlowFaster, a user-friendly program for slow-fast analysis and its application on phylogeny of Blastocystis
Source: BMC Bioinformatics. 2008 Aug 15;9:341. doi: 10.1186/1471-2105-9-341 (PMC2529323; doi:10.1186/1471-2105-9-341)
Supplement: Additional file 2 — Source code. Zip archive containing Delphi source code of the program and additional Delphi files. [file 1471-2105-9-341-S2.zip › novySF.dfm]

object Form1: TForm1
  Left = 237
  Top = 167
  Width = 703
  Height = 540
  Caption = 'SlowFaster v. 3.0'
  Color = clBtnFace
  Font.Charset = DEFAULT_CHARSET
  Font.Color = clWindowText
  Font.Height = -11
  Font.Name = 'MS Sans Serif'
  Font.Style = []
  OldCreateOrder = False
  Position = poDefault
  Visible = True
  WindowState = wsMaximized
  PixelsPerInch = 96
  TextHeight = 13
  object Label1: TLabel
    Left = 416
    Top = 17
    Width = 105
    Height = 32
    Alignment = taCenter
    AutoSize = False
    Caption = '3. Choose Groups'
    Enabled = False
    Layout = tlCenter
  end
  object Image1: TImage
    Left = 24
    Top = 88
    Width = 729
    Height = 49
    OnMouseDown = Image1MouseDown
  end
  object Label2: TLabel
    Left = 40
    Top = 104
    Width = 697
    Height = 57
    Alignment = taCenter
    AutoSize = False
    Caption = 'Label2'
    Font.Charset = DEFAULT_CHARSET
    Font.Color = clWindowText
    Font.Height = -19
    Font.Name = 'MS Sans Serif'
    Font.Style = []
    ParentFont = False
    Layout = tlCenter
    Visible = False
  end
  object Button2: TButton
    Left = 304
    Top = 16
    Width = 105
    Height = 33
    Caption = '2. Load Tree'
    Enabled = False
    TabOrder = 1
    OnClick = Button2Click
  end
  object RadioGroup2: TRadioGroup
    Left = 528
    Top = 16
    Width = 113
    Height = 57
    Caption = 'Alignments format'
    Enabled = False
    ItemIndex = 0
    Items.Strings = (
      'NEXUS'
      'FASTA'
      'Phylip')
    TabOrder = 4
  end
  object Button1: TButton
    Left = 192
    Top = 24
    Width = 105
    Height = 41
    Caption = '1. Load Alignment'
    TabOrder = 0
    OnClick = Button1Click
  end
  object Button3: TButton
    Left = 648
    Top = 16
    Width = 121
    Height = 33
    Caption = '4. New Alignments'
    Enabled = False
    TabOrder = 2
    OnClick = Button3Click
  end
  object RadioGroup1: TRadioGroup
    Left = 64
    Top = 16
    Width = 121
    Height = 57
    Caption = 'Data type'
    ItemIndex = 0
    Items.Strings = (
      'DNA'
      'Protein')
    TabOrder = 3
  end
  object Memo1: TMemo
    Left = 776
    Top = 24
    Width = 233
    Height = 665
    Font.Charset = DEFAULT_CHARSET
    Font.Color = clWindowText
    Font.Height = -13
    Font.Name = 'MS Sans Serif'
    Font.Style = []
    Lines.Strings = (
      '  Hints:'
      ''
      'First, specify the data type:'
      'DNA or proteins (DNA is default).'
      ''
      'Then click on the Load alignment'
      'button to load your data in Phylip,'
      'FASTA or NEXUS format.  '
      'You may check sample files if a'
      'problem occurs. '
      ''
      '[For DNA and protein alignments,'
      'standard ambiguity codes are'
      'supported, with"-" for gaps and'
      '"?" for unknown. It means "N"'
      '(DNA) of X (Protein) stands for'
      'unknown nucleotide / AA, but'
      '"?" stands for unknown'
      'nucleotide / AA or gap.]')
    ParentFont = False
    ReadOnly = True
    TabOrder = 5
    WordWrap = False
  end
  object Button4: TButton
    Left = 304
    Top = 56
    Width = 105
    Height = 17
    Caption = '(or load changes)'
    Enabled = False
    TabOrder = 6
    OnClick = Button4Click
  end
  object Button5: TButton
    Left = 16
    Top = 32
    Width = 41
    Height = 25
    Caption = '(reset)'
    TabOrder = 7
    OnClick = Button5Click
  end
  object CheckBox1: TCheckBox
    Left = 648
    Top = 56
    Width = 105
    Height = 17
    Caption = 'Jackknives:'
    Enabled = False
    TabOrder = 8
  end
  object SpinEdit1: TSpinEdit
    Left = 728
    Top = 56
    Width = 41
    Height = 22
    Enabled = False
    MaxValue = 100
    MinValue = 0
    TabOrder = 9
    Value = 10
    OnChange = SpinEdit1Change
  end
  object CheckBox2: TCheckBox
    Left = 416
    Top = 56
    Width = 105
    Height = 17
    Caption = 'Weights'
    Enabled = False
    TabOrder = 10
  end
  object OpenDialog1: TOpenDialog
    Filter = 'Alignment files|*.fas;*.nex;*.aln;*.phy|All files|*.*'
  end
  object OpenDialog2: TOpenDialog
    Filter = 'Tree files|*.tre|All files|*.*'
    Left = 32
  end
  object OpenDialog3: TOpenDialog
    Left = 64
  end
end
