# Supplementary material for: SlowFaster, a user-friendly program for slow-fast analysis and its application on phylogeny of Blastocystis
Source: BMC Bioinformatics. 2008 Aug 15;9:341. doi: 10.1186/1471-2105-9-341 (PMC2529323; doi:10.1186/1471-2105-9-341)
Supplement: Additional file 2 — Source code. Zip archive containing Delphi source code of the program and additional Delphi files. [file 1471-2105-9-341-S2.zip › prjSF.cfg]

-$A+
-$B-
-$C+
-$D+
-$E-
-$F-
-$G+
-$H+
-$I+
-$J+
-$K-
-$L+
-$M-
-$N+
-$O+
-$P+
-$Q-
-$R-
-$S-
-$T-
-$U-
-$V+
-$W-
-$X+
-$YD
-$Z1
-cg
-AWinTypes=Windows;WinProcs=Windows;DbiTypes=BDE;DbiProcs=BDE;DbiErrs=BDE;
-H+
-W+
-M
-$M16384,1048576
-K$00400000
-LE"c:\program files\borland\delphi5\Projects\Bpl"
-LN"c:\program files\borland\delphi5\Projects\Bpl"
