# Supplementary material for: SlowFaster, a user-friendly program for slow-fast analysis and its application on phylogeny of Blastocystis
Source: BMC Bioinformatics. 2008 Aug 15;9:341. doi: 10.1186/1471-2105-9-341 (PMC2529323; doi:10.1186/1471-2105-9-341)
Supplement: Additional file 2 — Source code. Zip archive containing Delphi source code of the program and additional Delphi files. [file 1471-2105-9-341-S2.zip › prjSF.dof]

[Compiler]
A=1
B=0
C=1
D=1
E=0
F=0
G=1
H=1
I=1
J=1
K=0
L=1
M=0
N=1
O=1
P=1
Q=0
R=0
S=0
T=0
U=0
V=1
W=0
X=1
Y=1
Z=1
ShowHints=1
ShowWarnings=1
UnitAliases=WinTypes=Windows;WinProcs=Windows;DbiTypes=BDE;DbiProcs=BDE;DbiErrs=BDE;
[Linker]
MapFile=0
OutputObjs=0
ConsoleApp=1
DebugInfo=0
RemoteSymbols=0
MinStackSize=16384
MaxStackSize=1048576
ImageBase=4194304
ExeDescription=
[Directories]
OutputDir=
UnitOutputDir=
PackageDLLOutputDir=
PackageDCPOutputDir=
SearchPath=
Packages=
Conditionals=
DebugSourceDirs=
UsePackages=0
[Parameters]
RunParams=
HostApplication=
[Language]
ActiveLang=
ProjectLang=$00000405
RootDir=
[Version Info]
IncludeVerInfo=0
AutoIncBuild=0
MajorVer=1
MinorVer=0
Release=0
Build=0
Debug=0
PreRelease=0
Special=0
Private=0
DLL=0
Locale=1029
CodePage=1250
[Version Info Keys]
CompanyName=
FileDescription=
FileVersion=1.0.0.0
InternalName=
LegalCopyright=
LegalTrademarks=
OriginalFilename=
ProductName=
ProductVersion=1.0.0.0
Comments=
