# Supplementary material for: SlowFaster, a user-friendly program for slow-fast analysis and its application on phylogeny of Blastocystis
Source: BMC Bioinformatics. 2008 Aug 15;9:341. doi: 10.1186/1471-2105-9-341 (PMC2529323; doi:10.1186/1471-2105-9-341)
Supplement: Additional file 3 — Sample data. Zip archive containing sample data – alignments in Phylip, FASTA and NEXUS format and tree files in Newick format. [file 1471-2105-9-341-S3.zip]

Archive with 12 entries (11 files):
- SampleData/
- SampleData/Blasto.fas
- SampleData/Blasto.nex
- SampleData/Blasto.phy
- SampleData/Blasto.tre
- SampleData/EukarAlignment.fas
- SampleData/EukarAlignment.tre
- SampleData/SimpleSampleChanges.txt
- SampleData/SimpleSampleChangesReal.txt
- SampleData/SimpleSampleDNA.fas
- SampleData/SimpleSampleDNA.nex
- SampleData/SimpleSampleDNA.tre
