# Supplementary material for: SlowFaster, a user-friendly program for slow-fast analysis and its application on phylogeny of Blastocystis
Source: BMC Bioinformatics. 2008 Aug 15;9:341. doi: 10.1186/1471-2105-9-341 (PMC2529323; doi:10.1186/1471-2105-9-341)
Supplement: Additional file 3 — Sample data. Zip archive containing sample data – alignments in Phylip, FASTA and NEXUS format and tree files in Newick format. [file 1471-2105-9-341-S3.zip › SampleData/Blasto.fas]

>59QuaJap?
CATACGCTCGTCTCAAAGATTAAGCCATGCATGTGTAAGTCTAAATAGTT
TAGTGTGAAACTGCGAATGGCTCATTATATCAGTTATAGTTTATTTGGAT
CTATATGGATAACCGTAGTAATTCTAGGGCTAATACATGTAAGTACTTAT
TAGGTTGTGAGTAATAATAATTTATCGCATGCTTAGTAGCGATGTTCCTT
TCAAGTTTCTGCCCTATCAGCTTTCGATGGTAGTGTATTGGACTACCATG
GCAGTAACGGGTAACGAAGAATTTGGGTTCGATTTCGGAGAGGGAGCCTG
AGAGATGGCTACCACATCCAAGGAAGGCAGCAGGCGCGTAAATTACCCAA
TCCTGACACAGGGAGGTAGTGACAATAAATCTCAATACGAAGCCGTTTTG
TAATTGAATTGAGAACAATGTACAATCGTTATCGATAAACAATTGGAGGG
CAAGTCTGGTGCCAGCAGCCGCGGTAATTCCAGCTCCAATAGCGTATATT
AACGTTGTTGCAGTTAAAAAGCTCGTAGTTGAAGTTTTGGTCATTTACTG
TGAGAAAATTAGAGTGTTTAAAGCAGACTTTCGTTTGAATAGATTAGCAT
GGAATAATAAGAAAAGCAA-GATTAATAGGGACAGTTGGGGGTATTCATA
TTCAATAGCTAGAGGTGAAATTCTATGATTTATGGAAGATGAACTAGTGC
GAAAGCATTTACCAAGGATGTTTTCATTAATCAAGAACGAAAGCTAGGGG
ATCAAAGAGGATTAGATACCCTCGTAGTCTTAGCTATAAACGATACCGAC
TAGGAGTTAGTAGATATCCAAGTGTCTATTAGTACCTTATGAGAAATCAA
AGTCTTTGGGTTCCGGGGGGAGTATGGTCGCAAGGCTGAAACTTAAAGGA
ATTGACGGAAGGGCACCACCAGGAGTGGAGCCTGCGGCTTAATTTGACTC
AACACGGGGAAACTTACCAGGTCCAGACATAGGAAGGATTGACAGATTGA
TAGCTCTTTCTTGATTCTATGGGTGGTGGTGCATGGCCGTTCTTAGTTGG
TGGAGTGATTTGTCTGGTTTATTCCGATAACGAACGAGACTTCCGCCTAT
TAGTTGGATCAGCTTAGAGGGACACTGTGGAGTACAGGGAAGCTGGAAGC
AATAACAGGTCTGTGATGCCCTTAGATGTTCTGGGCTGCACGCGCGCGAC
ACTGAACTATTCAACGAGTATCTGAGTCGATAGACTT--GGGAAATCTTT
TGAAAATAGTTCGTGATGGGGATTGATGCTTGTAATTTTTCATCATGAAC
GAGGAATTCCTAGTAAATGCAAGTCATCAACTTGCGTTGATTACGTCCCT
GCCCTTTGTACACACCGCCCGTCGCACCTACCGATTGGATGATCCGGTGA
ACACTTTGGATTTTAAGAGAAGTCGTGTAAATCTTATCATCTAGAGGAAG
GTGAAGTCGTAACAAGGTTTC
>95HomChi
CATACGCTCGTCTCAAAGATTAAGCCATGCATGTGTAAGTCTAAATAGTT
TAGTGTGAAACTGCGAATGGCTCATTATATCAGTTATAGTTTATTTGGAT
GTATATGGATAACCGTAGTAATTCTAGGGCTAATACATGTAAGTACTTAT
TAGATGGTGAGTAATAATAATTTATCGCATGCTTAGTAGCGATGTTCCTT
TCAAGTTTCTGCCCTATCAGCTTTCGATGGTAGTGTATTGGACTACCATG
GCAGTAACGGGTAACGAAGAATTTGGGTTCGATTTCGGAGAGGGAGCCTG
AGAGATGGCTACCACATCCAAGGAAGGCAGCAGGCGCGTAAATTACCCAA
TCCTGACACAGGGAGGTAGTGACAATAAATCTCAATACGAAGCCGTTTTG
TAATTGAATTGAGAACAATGTACAATCGTTATCGATAAACAATTGGAGGG
CAAGTCTGGTGCCAGCAGCCGCGGTAATTCCAGCTCCAATAGCGTATATT
AACGTTGTTGCAGTTAAAAAGCTCGTAGTTGAAGTTTTGGTCTTTTACTG
TGAGAAAATTAGAGTGTTTAAAGCAGACTTT-GTTTGAATAGATTAGCAT
GGAATAATAAGAAAAGCAA-GATTAATAGGGACAGTTGGGGGTATTCATA
TTCAATAGCTAGAGGTGAAATTCTATGATTTATGGAAGATGAACTAGTGC
GAAAGCATTTACCAAGGATGTTTTCATTAATCAAGAACGAAAGCTAGGGG
ATCAAAGAGGATTAGATACCCTCGTAGTCTTAGCTATAAACGATACCGAC
TAGGAGTTAGTAGATATCCAAGTGTCTATTAGTACCTTATGAGAAATCAA
AGTCTTTGGGTTCCGGGGGGAGTATGGTCGCAAGGCTGAAACTTAAAGGA
ATTGACGGAAGGGCACCACCAGGAGTGGAGCCTGCGGCTTAATTTGACTC
AACACGGGGAAACTTACCAGGTCCAGACATAGGAAGGATTGACAGATTGA
TAGCTCTTTCTTGATTCTATGGGTGGTGGTGCATGGCCGTTCTTAGTTGG
TGGAGTGATTTGTCTGGTTTATTCCGATAACGAACGAGACTTCCGCCTAT
TAGTTGGATCAACTTAGAGGGACACTGTGGAGTACGGGGAAGCTGGAAGC
AATAACAGGTCTGTGATGCCCTTAGATGTTCTGGGCTGCACGCGCGCGAC
ACTGAACTATTCAACGAGGTTCTGAGTCGATAGACTT--GGGAAATCTTT
TGAAAATAGTTCGTGATGGGGATTGATGCTTGTAATTTTTCATCATGAAC
GAGGAATTCCTAGTAAATGCAAGTCATCAACTTGCGTTGATTACGTCCCT
GCCCTTTGTACACACCGCCCGTCGCACCTACCGATTGGATGATCCGGTGA
ACACTTTGGATTTTAAGAGAAGTCGTGTAAATCTTATCATCTAGAGGAAG
GTGAAGTCGTAACAAGGTTTC
>32ChiFra?
CATACGCTCGTCTCAAAGATTAAGCCATGCATGTGTAAGTCTAAATAGGT
TAGTGTGAAACTGCGAATGGCTCATTATATCAGTTATAGTTTATTTGGAG
TTATATGGATAACCGTAGTAATTCTAGGGCTAATACATGTAAGTACTTAT
TAGGTGGTGAGTAATAATAATTTATCGCATGCTTAGTAGCGATGTTCCTT
TCAAGTTTCTGCCCTATCAGCTTTCGATGGTAGTGTATTGGACTACCATG
GCAGTAACGGGTAACGAAGAATTTGGGTTCGATTTCGGAGAGGGAGCCTG
AGAGATGGCTACCACATCCAAGGAAGGCAGCAGGCGCGTAAATTACCCAA
TCCTGACACAGGGAGGTAGTGACAATAAATCTCAATACGAAGCCGTTTTG
TAATTGAATTGAGAACAATGTACAATCGTTATCGATAAACAATTGGAGGG
CAAGTCTGGTGCCAGCAGCCGCGGTAATTCCAGCTCCAATAGCGTATATT
AACGTTGTTGCAGTTAAAAAGCTCGTAGTTGAAGTGATGGTCATTTACTG
TGAGAAAATTAGAGTGTTTAAAGCAGGCTGTAGCTTGAATAGATTAGCAT
GGAATAATATCAAAAGCAA-GATTAATAGGGACAGTTGGGGGTATTCATA
TTCAATAGCTAGAGGTGAAATTCTATGATTTATGGAAGATGAACTAGTGC
GAAAGCATTTACCAAGGATGTTTTCATTAATCAAGAACGAAAGCTAGGGG
ATCAAAGAGGATTAGATACCCTCGTAGTCTTAGCTATAAACGATACCGAC
TAGGAGTTAGTAGATATCCGAGTGTCTATTAGTACCTTATGAGAAATCAA
AGTCTTTGGGTTCCGGGGGGAGTATGGTCGCAAGGCTGAAACTTAAAGGA
ATTGACGGAAGGGCACCACCAGGAGTGGAGCCTGCGGCTTAATTTGACTC
AACACGGGGAAACTTACCAGGTCCAGACATAGGAAGGATTGACAGATTGA
TAGCTCTTTCTTGATTCTATGGGTGGTGGTGCATGGCCGTTCTTAGTTGG
TGGAGTGATTTGTCTGGTTTATTCCGATAACGAACGAGACTTCCGCCTGT
TAGTTGGACCAACTTAAAGGGACACTGTGTAGTACGGGGAAGCTGGAAGC
AATAACAGGTCTGTGATGCCCTTAGATGTTCTGGGCTGCACGCGCGCGAC
ACTGAACTATTCAACGAGAATCTGAGTCGATAGACTT--GGGAAATCTTT
TGAAAATAGTTCGTGATGGGGATTGATGCTTGTAATTTTTCATCATGAAC
GAGGAATTCCTAGTAAATGCAAGTCATCAACTTGCGTTGATTACGTCCCT
GCCCTTTGTACACACCGCCCGTCGCACCTACCGATTGGATGATCCGGTGA
ACACTTTGGATTTTAAGAGAAGTCGTGTAAATCTTATCATCTAGAGGAAG
GTGAAGTCGTAACAAGGTTTC
>5HomJap
CATACGCTCGTCTCAAAGATTAAGCCATGCATGTGTAAGTCTAAATAGTT
TAGTGTGAAACTGCGAATGGCTCATTATATCAGTTATAGTTTATTTGGAT
TTCTATGGATAACCGTAGTAATTCTAGGGCTAATACATGTATTTCCTTAT
TAGATAGTGAGTAATAATAATGTATCGCATGCTATGTAGCGATAATCCTT
TCAAGTTTCTGCCCTATCAGCTTTCGATGGTAGTGTATTGGACTACCATG
GCAGTAACGGGTAACGAAGAATTTGGGTTCGATTTCGGAGAGGGAGCCTG
AGAGATGGCTACCACATCCAAGGAAGGCAGCAGGCGCGCAAATTACCCAA
TCCTGACACAGGGAGGTAGTGACAATAAATCACAATGCGGAACCGTTTTG
CAATTGGATTGAGAAGAAGGTACAAATGATATCGATAAACAATTGGAGGG
CAAGTCTGGTGCCAGCAGCCGCGGTAATTCCAGCTCCAATAGCGTATATT
AACGTTGTTGCAGTTAAAAAGCTCGTAGTTGAAGTGATAGTCATTTACTG
TGAGAAAATTAGAGTGTTTAAAGCAGACGTTTGTTTGAATAGATTAGCAT
GGAATAATAATGATAGCAA-GATTAATAGGGACAGTTGGGGGTATTCATA
TTCAATAGTTAGAGGTGAAATTCTCGGATTTATGGAAGATGAACGAATGC
GAAAGCATTTACCAAGGATGTTTTCATTAATCAAGAACGAAAGCTAGGGG
ATCAAAGAGGCTTAGATACCCTCGTAGTCTTAGCTATAAACGATACCGAC
TAGGGCTTAGTAGATATCCAAGTGTCTATTAGTACCTTGTGAGAAATCAA
AGTCTTTGGGTTCCGGGGGGAGTATGGTCGCAAGGCTGAAACTTAAAGGA
ATTGACGGAAGGGCACCACCAGGAGTGGA--CTGCGGCTTAATTTGACTC
AACACGGGGAAACTTACCAGGTCCAGACATAGGAAGGATTGACAGATTGA
TAGCTCTTTCTTGATTCTATGGGTGGTGGTGCATGGCCGTTCTTAGTTGG
TGGAGTGATTTGTCTGGTTAATTCCGATAACGAACGAGACCTCCGCCTAT
TAACTAGATCTTCTTAAAGGGACACTATAGAGTATGGGGAAGCTGGAGGC
AATAACAGGTCTGTGATGCCCTTAGATGTTCTGGGCTGCACGCGCGCGAC
ACTGAACTATTCAACGAGTGGCTTGATCGATAGATCT--GGCGAATCTTT
TGAAAATAGTTCGTGATGGGGATTGATGCTTGTAATTTTTCATCATGAAC
GAGGAATTCCTAGTAAACGCAAGTCATCAACTTGCATTGATTACGTCCCT
GCCCTTTGTACACACCGCCCGTCGCACCTACCGATTGAATGATCCGGTGA
ACACTTTGGATTTTGGGAGAAGTCGTGTAAATCTTATCATTTAGAGGAAG
GTGAAGTCGTAACAAGGTTTC
>71ChiJap?
CATACGCTCGTCTCAAAGATTAAGCCATGCATGTGTAAGTCTAAATAGTT
TAGTGTGAAACTGCGAATGGCTCATTATATCAGTTATAGTTTATTTGGAT
TTCTATGGATAACCGTAGTAATTCTAGGGCTAATACATGTATTTTCTTAT
TAGATAGTGAGTAATAATAATAGATCGCATGCTTTGTAGCGATAATCCTT
TCAAGTTTCTGCCCTATCAGCTTTCGATGGTAGTGTATTGGACTACCATG
GCAGTAACGGGTAACGAAGAATTTGGGTTCGATTTCGGAGAGGGAGCCTG
AGAGATGGCTACCACATCCAAGGAAGGCAGCAGGCGCGCAAATTACCCAA
TCCTGACACAGGGAGGTAGTGACAATAAATCACAATGCGGAACCGTTTTG
CAATTGGATTGAGAAGAAGGTACAAATCATATCGATAAACAATTGGAGGG
CAAGTCTGGTGCCAGCAGCCGCGGTAATTCCAGCTCCAATAGCGTATATT
AACGTTGTTGCAGTTAAAAAGCTCGTAGTTGAAGTTGTAGTCATTTACTG
TGAGAAAATTAGAGTGTTTAAAGCAGACGTTTGTTTGAATAGATTAGCAT
GGAATAATAATGATAGCAA-GATTAAAAGGGACAGTTGGGGGTATTCATA
TTCAATAGTTAGAGGTGAAATTCTCGGATTTATGGAAGATGAACAAATGC
GAAAGCATTTACCAAGGATGTTTTCATTAATCAAGAACGAAAGCTAGGGG
ATCAAAGAGGCTTAGATACCCTCGTAGTCTTAGCTATAAACGATACCGAC
TAGGGCTTAGTAGATATCCAAGTGTCTATTAGTACCTTGTGAGAAACCAA
AGTCTTTGGGTTCCGGGGGGAGTATGGTCGCAAGGCTGAAACTTAAAGGA
ATTGACGGAAGGGCACCACCAGGAGTGGAGCCTGCGGCTTAATTTGACTC
AACACGGGGAAACTTACCAGGTCCAGACATAGGAAGGATTGACAGATTGA
TAGCTCTTTCTTGATTCTATGGGTGGTGGTGCATGGCCGTTCTTAGTTGG
TGGAGTGATTTGTCTGGTTAATTCCGATAACGAACGAGACCTCCGCCTAT
TAACTAGGTCTTCTTAAAGGGACACTATAGAGTATGGGGAAGCTGGAGGC
AATAACAGGTCTGTGATGCCCTTAGATGTTCTGGGCTGCACGCGCGCGAC
ACTGAACTATTCAACGAGTGGCTTGATCGATAGATCT--GGCGAATCTTT
TGAAAATAGTTCGTGATGGGGATTGATGCTTGTAATTTTTCATCATGAAC
GAGGAATTCCTAGTAAACGCAAGTCATCAACTTGCATTGATTACGTCCCT
GCCCTTTGTACACACCGCCCGTCGCACCTACCGATTGAATGATCCGGTGA
ACACTTTGGATTTTGGGAGAAGTCGTGTAAATCTTATCATTTAGAGGAAG
GTGAAGTCGTAACAAGGTTTC
>13HomJap?
CATACGCTCGTCTCAAAGATTAAGCCATGCATGTGTAAGTCTAAATAGTT
TAGTGTGAAACTGCGAATGGCTCATTATATCAGTTATAGTTTATTTGGAT
TTCTATGGATAACCGTAGTAATTCTAGGGCTAATACATGTATTTGCTTAT
TAAATAGTGAGTAATAATAATAGATCGCATGCTTTGTAGCGATAATCCTT
TCAAGTTTCTGCCCTGTCAGCTTTCGATGGTAGTGTATTGGACTACCATG
GCAGTAACGGGTAACGAAGAATTTGGGTTCGATTTCGGAGAGGGAGCCTG
AGAGATGGCTACCACATCCAAGGAAGGCAGCAGGCGCGCAAATTACCCAA
TCCTGACACAGGGAGGTAGTGACAATAAATCACAATGCGGAACCGTTTTG
CAATTGGATTGAGAAGAAGGTACAAATCATATCGATAAACAATTGGAGGG
CAAGTCTGGTGCCAGCAGCCGCGGTAATTCCAGCTCCAATAGCGTATATT
AACGTTGTTGCAGTTAAAAAGCTCGTAGTTGAAGTTGTAGTCATTTACTG
TGAGAAAATTAGAGTGTTTAAAGCAGACGTTTGTTTGAATAGATTAGCAT
GGAATAATAATGATAGCAA-GATTAAAAGGGACAGTTGGGGGTATTCATA
TTCAATAGTTAGAGGTGAAATTCTCGGATTTATGGAAGATGAACAAATGC
GAAAGCATTTACCAAGGATGTTTTCATTAATCAAGAACGAAAGCTAGGGG
ATCAAAGAGGCTTAGATACCCTCGTAGTCTTAGCTATAAACGATACCGAC
TAGGGCTTAGTAGATATCCAAGTGTCTATTAGTACCTTGTGAGAAATCAA
AGTCTTTGGGTTCCGGGGGGAGTATGGTCGCAAGGCTGAAACTTAAAGGA
ATTGACGGAAGGGCACCACCAGGAGTGGAGCCTGCGGCTTAATTTGACTC
AACACGGGGAAACTTACCAGGTCCAGACATAGGAAGGATTGACAGATTGA
TAGCTCTTTCTTGATTCTATGGGTGGTGGTGCATGGCCGTTCTTAGTTGG
TGGAGTGATTTGTCTGGTTAATTCCGATAACGAACGAGACCTCCGCCTAT
TAACTAGGTCTTCTTAAAGGGACACTATAGAGTATGGGGAAGCTGGAGGC
AATAACAGGTCTGTGATGCCCTTAGATGTTCTGGGCTGCACGCGCGCGAC
ACTGAACTATTCAACGAGTGGCTTGATCGATAGATCT--GGCGAATCTTT
TGAAAATAGTTCGTGATGGGGATTGATGCTTGTAATTTTTCATCATGAAC
GAGGAATTCCTAGTAAACGCAAGTCATCAACTTGCATTGATTACGTCCCT
GCCCTTTGTACACACCGCCCGTCGCACCTACCGATTGAATGATCCGGTGA
ACACTTTGGATTTTGGGAGAAGTCGTGTAAATCTTATCATTTAGAGGAAG
GTGAAGTCGTAACAAGGTTTC
>47CerJap
CATACGCTCGTCTCAAAGATTAAGCCATGCATGTGTAAGTGTAAATGTAC
TAGTTTGGAACTGCGAATGGCTCATTATATCAGTTATAGTTTATTTGGTA
CTACTTGGATAACCGTAGTAATTCTAGGGCTAATACATGAGTGTGTTTAT
TAGATAGTGAGTAATAGTAACCTATCGCATGCTATGTAGCGATGAGTCTT
TCAAGTTTCTGCCCTATCAGCTTTCGATGGTAGTATATGGGCCTACCATG
GCAGTAACGGGTAACGAAGAATTTGGGTTCGATTTCGGAGAGGGAGCCTG
AGAGATGGCTACCACATCCAAGGAAGGCAGCAGGCGCGTAAATTACCCAA
TCCTGACACAGGGAGGTAGTGACAATAAATCACAATGCGGGACTGTCTTG
CAATTGGATTGAGAACAATGTACAACTCTTATCGATAAGCCATTGGAGGG
CAAGTCTGGTGCCAGCAGCCGCGGTAATTCCAGCTCCAATAGCGTATATT
AACGTTGTTGCAGTTAAAAAGCTCGTAGTTGAAGTGTTGGTCGTTTACTG
TGAGAAAATTAGAGTGTTCAAAGCAGGCGTTTGCTTGAATAGATTAGCAT
GGAATAATAATTGAAGCAA-GGTTAAAAGGAACAGTTGGGGGTATTCATA
TTCACTAGTTAGAGGTGAAATTCTCGGATTTATGGAAGATGAACAAGTGC
GAAAGCATTTACCAAGGATGTTTTCATTAATCAAGAACGAAAGCTAGGGG
ATCGAAGAGGATTAGATACCCTCGTAGTCTTAGCTATAAACGATACCGAC
TAGGGGTTAGTAGAGGTCTATGTCTTTATTAGTACCTTATGAGAAATCAA
AGTCTTTGGGTTCCGGGGGGAGTATGGTCGCAAGGCTGAAACTTAAAGGA
ATTGACGGAAGGGCACCACCAGGAGTGGAGCCTGCGGCTTAATTTGACTC
AACACGGGGAAACTTACCAGGTCCAGACATAGGAAGGATTGACAGATTGA
TAGCTCTTTCTTGATTCTATGGGTGGTGGTGCATGGCCGTTCTTAGTTGG
TGGAGTGATTTGTCTGGCTAATTCCGATAACGAACGAGACCTCCGCCT-T
TAACTAGTGCTTCTTATAGGGACACTATAAAATGTAGGGAAGCTGGAGGC
AATAACAGGTCTGTGATGCCCTTAGATGTTCTGGGCTGCACGCGCGCGAC
ACTGATCTATTCAACGAGTGGCTGGGTCGAGAGACTT--GGCAAATCTTG
TGAAAGTAGATCGTGATGGGGATTGATGCTTGTAATTGTTCATCATGAAC
GAGGAATTCCTAGTAAACGCAAGTCATCAACTTGCATTGATTACGTCCCT
GCCCTTTGTACACACCGCCCGTCGCACCTACCGATTGAATGGTCCGGTGA
ACACTTTGGATTTGGGGAGAAGTCGTGTAAATCTTATCATTTAGAGGAAG
GTGAAGTCGTAACAAGGTTTC
>29HomUSA?
CATACGCTCGTCTCAAAGATTAAGCCATGCATGTGTAAGTGTAAATATAC
TAGTTTGGAACTGCGAATGGCTCATTATATCAGTTATAGTTTATTTGGTA
CTACTTGGATAACCGTAGTAATTCTAGGGCTAATACATGAGTGTGTTTAT
TAGATAGTGAGTAATAGTAACCTATCGCATGCTATGTAGCGATGAGTCTT
TCAAGTTTCTGCCCTATCAGCTTTCGATGGTAGTATATGGGCCTACCATG
GCAGTAACGGGTAACGAAGAATTTGGGTTCGATTTCGGAGAGGGAGCCTG
AGAGATGGCTACCACATCCAAGGAAGGCAGCAGGCGCGTAAATTACCCAA
TCCTGACACAGGGAGGTAGTGACAATAAATCACAATGCGGGACTGTCTTG
CAATTGGATTGAGAACAATGTACAACTCTTATCGATAAGCCATTGGAGGG
CAAGTCTGGTGCCAGCAGCCGCGGTAATTCCAGCTCCAATAGCGTATATT
AACGTTGTTGCAGTTAAAAAGCTCGTAGTTGAAGTGTTGGTCCTTTACTG
TGAGAAAATTAGAGTGTTCAAAGCAGGCGTTTGCTTGAATAGATTAGCAT
GGAATAATAATTGAAGCAA-GGTTAAAAGGAACAGTTGGGGGTATTCATA
TTCACTAGTTAGAGGTGAAATTCTCGGATTTATGGAAGATGAACAAGTGC
GAAAGCATTTACCAAGGATGTTTTCATTAATCAAGAACGAAAGCTAGGGG
ATCGAAGAGGATTAGATACCCTCGTAGTCTTAGCTATAAACGATACCGAC
TAGGGGTTAGTAGAGGTCAAAGTCTTTATTAGTACCTTATGAGAAATCAA
AGTCTTTGGGTTCCGGGGGGAGTATGGTCGCAAGGCTGAAACTTAAAGGA
ATTGACGGAAGGGCACCACCAGGAGTGGAGCCTGCGGCTTAATTTGACTC
AACACGGGGAAACTTACCAGGTCCAGACATAGGAAGGATTGACAGATTGA
TAGCTCTTTCTTGATTCTATGGGTGGTGGTGCATGGCCGTTCTTAGTTGG
TGGAGTGATTTGTCTGGCTAATTCCGATAACGAACGAGACCTCCGCCT-T
TAACTAGTGCTTCTTATAGGGACACTATAAAATGTAGGGAAGCTGGAGGC
AATAACAGGTCTGTGATGCCCTTAGATGTTCTGGGCTGCACGCGCGCGAC
ACTGATCTATTCAACGAGTGGCTGGGTCGAGAGACTT--GGCAAATCTTG
TGAAAGTAGATCGTGATGGGGATTGATGCTTGTAATTGTTCATCATGAAC
GAGGAATTCCTAGTAAACGCAAGTCATCAACTTGCATTGATTACGTCCCT
GCCCTTTGTACACACCGCCCGTCGCACCTACCGATTGAATGGTCCGGTGA
ACACTTTGGATTTGGGGAGAAGTCGTGTAAATCTTATCATTTAGAGGAAG
GTGAAGTCGTAACAAGGTTTC
>68MacJap?
CATACGCTCGTCTCAAAGATTAAGCCATGCATGTGTAAGTATAACTAATT
GACTTTGAAACTGCGAATGGCTCATTATATCAGTTATAGTTTATTTGGTA
CTAATTGGATAACCGTAGTAATTCTAGGGCTAATACATGAATGTGTTTAT
TAGATAGTGAGTAATAGTAACCTATCGCATGCTATGTAGCGATGAGTCTT
TCAAGTTTCTGCCCTATCAGCTTTCGATGGTAGCATATGGGCCTACCATG
GCAGTAACGGGTAACGAAGAATTTGGGTTCGATTTCGGAGAGGGAGCCTG
AGAGATGGCTACCACATCCAAGGAAGGCAGCAGGCGCGTAAATTACCCAA
TCCTGACACAGGGAGGTAGTGACAATAAATCACAATGCGGGACTGTCTTG
CAATTGGATTGAGAACAACGTACAACTCTTATCGATAAGCCATTGGAGGG
CAAGTCTGGTGCCAGCAGCCGCGGTAATTCCAGCTCCAATAGCGTATATT
AACGTTGTTGCAGTTAAAAAGCTCGTAGTTGAAGTGATGGTCGTTTACTG
TGAGAAAATTAGAGTGTTCAAAGCGGGCGTTTGTTTGAATAGATTAGCAT
GGAATAATGATTGAAGCAA-GGTTAAAAGGAACAGTTGGGGGTATTCATA
TTCACTAGTTAGAGGTGAAATTCTCGGATTTATGGAAGATGAACAGGTGC
GAAAGCATTTACCAAGGATGTTTTCATTAATCAAGAACGAAAGCTAGGGG
ATCGAAGAGGATTAGATACCCTCGTAGTCTTAGCTATAAACGATACCGAC
TAGGGGTTAGTAGAGGTCAATGTCTCTATTAGTACCTTATGAGAAATCAA
AGTCTTTGGGTTCCGGGGGGAGTATGGTCGCAAGGCTGAAACTTAAAGGA
ATTGACGGAAGGGCACCACCAGGAGTGGAGCCTGCGGCTTAATTTGACTC
AACACGGGGAAACTTACCAGGTCCAGACATAGGAAGGATTGACAGATTGA
TAGCTCTTTCTTGATTCTATGGGTGGTAGTGCATGGCCGTTCTTAGTTGG
TGGAGTGATTTGTCTGGCTGATTCCGATAACGAACGAGACCTCCGCCT-T
TAACTAGTACTTCTTGGAGGGACACTATAAAGTGTAGGGAAGCTGGAGGC
AATAACAGGTCTGTGATGCCCTTAGATGTTCTGGGCTGCACGCGCGCGAC
ACTGATCTATTCAACGAGTGGCTGTGTCGATAGACTT--GGCAAATCTTG
TGAAAGTAGATCGTGATGGGGATTGATGCTTGTAATTGTTCATCATGAAC
GAGGAATTCCTAGTAAACGCAAGTCATCAACTTGCATTGATTACGTCCCT
GCCCTTTGTACACACCGCCCGTCGCACCTACCGATTGAATGGTCCGGTGA
ACACTTTGGATTTTGGGAGAAGTCGTGTAAATCTTATCATTTAGAGGAAG
GTGAAGTCGTAACAAGGTTTC
>46MacJap
CATACGCTCGTCTCAAAGATTAAGCCATGCATGTGTAAGTATAACTAATT
GACTTTGAAACTGCGAATGGCTCATTATATCAGTTATAGTTTATTTGGTA
CTAATTGGATAACCGTAGTAATTCTAGGGCTAATACATGAATGTGTTTAT
TAGATAGTGAGTAATAGTAACCTATCGCATGCTATGTAGCGATGAGTCTT
TCAAGTTTCTGCCCTATCAGCTTTCGATGGTAGCATATGGGTCTACCATG
GCAGTAACGGGTAACGAAGAATTTGGGTTCGATTTCGGAGAGGGAGCCTG
AGAGATGGCTACCACATCCAAGGAAGGCAGCAGGCGCGTAAATTACCCAA
TCCTGACACAGGGAGGTAGTGACAATAAATCACAATGCGGGACTGTCTTG
CAATTGGATTGAGAACAACGTACAACTCTTATCGATAAGCCATTGGAGGG
CAAGTCTGGTGCCAGCAGCCGCGGTAATTCCAGCTCCAATAGCGTATATT
AACGTTGTTGCAGTTAAAAAGCTCGTAGTTGAAGTGATGGTCGTTTACTG
TGAGAAAATTAGAGTGTTCAAAGCGGGCGTTTGTTTGAATAGATTAGCAT
GGAATAATGATTGAAGCAA-GGTTAAAAGGAACAGTTGGGGGTATTCATA
TTCACTAGTTAGAGGTGAAATTCTCGGATTTATGGAAGATGAACAGGTGC
GAAAGCATTTACCAAGGATGTTTTCATTAATCAAGAACGAAAGCTAGGGG
ATCGAAGAGGATTAGATACCCTCGTAGTCTTAGCTATAAACGATACCGAC
TAGGGGTTAGTAGAGGTCAATGTCTCTATTAGTACCTTATGAGAAATCAA
AGTCTTTGGGTTCCGGGGGGAGTATGGTCGCAAGGCTGAAACTTAAAGGA
ATTGACGGAAGGGCACCACCAGGAGTGGAGCCTGCGGCTTAATTTGACTC
AACACGGGGAAACTTACCAGGTCCAGACATAGGAAGGATTGACAGATTGA
TAGCTCTTTCTTGATTCTATGGGTGGTGGTGCATGGCCGTTCTTAGTTGG
TGGAGTGATTTGTCTGGCTAATTCCGATAACGAACGAGACCTCCGCCT-T
TAACTAGTACTTCTTGGAGGGACACTATAAAGTGTAGGGAAGCTGGAGGC
AATAACAGGTCTGTGATGCCCTTAGATGTTCTGGGCTGCACGCGCGCGAC
ACTGATCTATTCAACGAGTGGCTGTGTCGATAGACTT--GGCAAATCTTG
TGAAAGTAGATCGTGATGGGGATTGATGCTTGTAATTGTTCATCATGAAC
GAGGAATTCCTAGTAAACGCAAGTCATCAACTTGCATTGATTACGTCCCT
GCCCTTTGTACACACCGCCCGTCGCACCTACCGATTGAATGGTCCGGTGA
ACACTTTGGATTTTGGGAGAAGTCGTGTAAATCTTATCATTTAGAGGAAG
GTGAAGTCGTAACAAGGTTTC
>GEPA2
CATACGCTCGTCTCAAAGATTAAGCCATGCATGTGTAAGTATAACTAATT
GACTTTGAAACTGCGAATGGCTCATTATATCAGTTATAGTTAATTTGGTA
CTACTTGGATAACCGTAGTAATTCTAGGGCTAATACATGAGTGTGTTTAT
TAGATCGTGAGTAATAGTAACCTATCGCATGCCAGGTAGCGATGAATCTT
TCAAGTTTCTGCCCTATCAGCTTTCGATGGTAGTGCATTGGGCTACCATG
GCGG-AACGGGTAACGAAGAATTTGGGTTCGATTTCGGAGAGGGAGCCTG
AGAGATGGCTACCACATCCAAGGAAGGCAGCAGGCGCGTAAATTACCCAA
TCCTGACACAGGGAGGTAGTGACAACAAATCACAATGCGGGGCTGTCTTG
CAATTGGATTGAGAACAATGTACAAGTGTTAGCGATAAGCAATTGGAGGG
CAAGTCTGGTGCCAGCAGCCGCGGTAATTCCAGCTCCAATAGCGTATATT
AACGTTGTTGCAGTTAAAAAGCTCGTAGTTGAAGTGCTGGTCGTTTACTG
TGAGAAAATTAGAGTGTTCAAAGCAGACGGTTGTTTGAATACATTAGCAT
GGAATAATGATTGAGGCAA-GGTTAAGAGGAACAGTTGGGGGTATTCATA
TTCAATAGTTAGAGGTGAAATTCTCGGATTTATGGAAGATGAACGAGTGC
GAAAGCATTTACCAAGGATGTTTTCATTAATCAAGAACGAAAGCTAGGGG
ATCGAAGAGGATTGGATACCCTCGTAGTCTTAGCTATAAACGATACCGAC
TAGGGGTTAGTGGAGGTCATTGTCTCCATTAGTACCTTAAGAGAAATCAA
AGTCTTTGGGTTCCGGGGGGAGTATGGTCGCAAGGCTGAAACTTAAAGGA
ATTGACGGAAGGGCACCACCAGGAGTGGAGCNTGCGGCTTAATTTGACTC
AACACGGGGAAACTTACCAGGTCCAGACATAGGAAGGATTGACAGATTGA
TAGCTCTTTCTTGATTCTATGGGTGGTGGTGCATGGCCGTTCTTAGTTGG
TGGAGTGATTTGTCTGGCTAATTCCGATAACGAACGAGACCTCCGCCT-T
TCAGTAGCGCTTCTTAGAGGGACACCATGAAGTGTGGGGAAGCTGGAGGC
AATAACAGGTCTGTGATGCCCTTAGATGTTCTGGGCTGCACGCGCGCGAC
ACTGATCTATTCAGCGAGTGGCTGGGTCGTGAGACTT--GGCGAATCTGT
TGAAGATAGATCGTGATGGGGATTGATGCTTGTAATTGTTCATCATGAAC
GAGGAATTCCTAGTAAACGCAAGTCATCAACTTGCATTGATTACGTCCCT
GCCCTTTGTACACACCGCCCGTCGCACCTACCGATTGAATGGTCCGGTGA
ACACTTTGGATTCTGGGAGAAGTCGTGTAAATCTTATCATTTAGAGGAAG
GTGAAGTCGTAACAAGGTTTC
>25PigThai
NNNNNNNNNNNNNNNNAGATTA-GCCATGCATGTGTAAGTATAAATAATT
TACTTTGAAACTGCGAATGGCTCATTATATCAGCTATAGTTTATTAGAAA
CTACTTGGATAACCGTAGTAATTCTAGGGCTAATACATGAGTGTGTTTAT
TACTTAGTGAGTAATAATAACCTATCGTATGTCGGATAACGATAGTTCTT
TCAAGTTTCTGCCCTATCAGCTTTCGATGGTAGTATATGGGACTACCATG
GCAGTAACGGGTAACGAAGAATTTGGGTTCGATTTCGGAGAGGGAGCCTG
AGAGATGGCTACCACATCCCAGGAAGGCAGCAGGCGCGTAAATTACCCAA
TCCTGACATAGGGAGGTAGTGACAATAAATCACA-TGCGGGACTGTCTTG
CAATTGGATTGAGAACAATGTACAACTCTTATCGATAAGCCATTGGAGGG
CAAGTCTGGTGCCAGCAGCCGCGGTAATTCCAGCTCCAATAGCGTATATT
AACGTTGTTGCAGTTAAAAAGCTCGTAGTTGAAGTGTTGGTCGTTTACTG
TGAGAAAATTAGAGTGTTCAAAGCAGGCGTTTGCTTGAATAGATTAGCAT
GGAATAATAATTAAAGCAA-GATTAAAAGGAACAGTTGGGGGTATTCATA
TTCAATAGTTAGAGGTGAAATTCTCGGATTTATGGAAGATGAACTAGTGC
GAAAGCATTTACCAAGGATGTTTTCATTAATCAAGAACGAAAGCTAGGGG
ATCGAAGAGGCTTAGATACCCTCGTAGTCTTAGCTATAAACTATACCGAC
TAGGGGTTAGTAGAAGTCATTGTTTCTATTAGTACCTTATGAGAAATCAA
AGTCTTTGGGTTCCGGGGGGAGTATGGTCGCAAGGCTGAAACTTAAAGGA
ATTGACGGAAGGGCACCACCAGGAGTGGAGCCTGCGGCTTAATTTGACTC
AACACGGG-AAACTTACCAGGTCCAGACATAGGAAGGATTGACAGATTGA
TAGCTCTTTCTTGATTCTATGGGTGGTGGTGCATGGCCGTTCTTAGTTGG
TGGAGTGATTTGTCTGGCTAATTCCGATAACGAACGAGACCTCCGCCT-T
TAACTAGTGCTTCTTATAGGGACACTATAAAATGTAGGGAAGCTGGAGGC
AATAACAGGTCTGTGATGCCCTTAGATGTTCTGGGCTGCACGCGCGCGAC
ACTGATCTATTCAACGAGTGGCTGGGTCGAGAGACTT--GGCAAATCTTG
T-AAAGTAGATCGTGATGGGGATTGAGGCTTGAAATTTTTCATCATGAAC
GAGGAATTCCTAGTAAACGCAAGTCATCAACTTGCATTGATTACGTCCCT
GCCCTTTGTACACACCGCCCGTCGCACCTACCGATTGAATGATCCGGTGA
ACACTTTGGATTTTAAGAGAAGTCGTGTAAATCTTATCATTTAGAGGAAG
GTGAAGTCGTAACAAGGTNNN
>56PigJap?
CATACGCTCGTCTCAAAGATTAAGCCATGCATGTGTAAGTATAAATAATT
TACTTTGAAACTGCGAATGGCTCATTATATCAGTTATAGTTTATTAGAAA
CTACTTGGATAACCGTAGTAATTCTAGGGCTAATACATGAGTGTGTTTAT
TAGTTAGTGAGTAATAATAACCTATCGTATGTCAGATAACGATAGTTCTT
TCAAGTTTCTGCCCTATCAGCTTTCGATGGTAGTATATGGGACTACCATG
GCAGTAACGGGTAACGAAGAATTTGGGTTCGATTTCGGAGAGGGAGCCTG
AGAGATGGCTACCACATCCAAGGAAGGCAGCAGGCGCGTAAATTACCCAA
TCCTGACATAGGGAGGTAGTGACAATAAATCACAATGCGGAACTGTTTTG
CAATTGGATTGAGAACAATGTACAAATGTTATCGATAAACAATTGGAGGG
CAAGTCTGGTGCCAGCAGCCGCGGTAATTCCAGCTCCAATAGCGTATATT
AACGTTGTTGCAGTTAAAAAGCTCGTAGTTGAAATGTTGGTCATTTACTG
TGAGAAAATTAGAGTGTTCAAAGCAGGCATTTGCTTGAATAGATTAGCAT
GGAATAATACTAAAAGCAA-GATTAAAAGGAACAGTTGGGGGTATTCATA
TTCAATAGTTAGAGGTGAAATTCTCGGATTTATGGAAGATGAACTAGTGC
GAAAGCATTTACCAAGGATGTTTTCATTAATCAAGAACGAAAGCTAGGGG
ATCGAAGAGGCTTAGATACCCTCGTAGTCTTAGCTATAAACTATACCGAC
TAGGGGTTAGTAGAAGTCATTGTTTCTATTAGTACCTTATGAGAAATCAA
AGTCTTTGGGTTCCGGGGGGAGTATGGTCGCAAGGCTGAAACTTAAAGGA
ATTGACGGAAGGGCACCACCAGGAGTGGAGCCTGCGGCTTAATTTGACTC
AACACGGGGAAACTTACCAGGTCCAGACATAGGAAGGATTGACAGATTGA
TAGCTCTTTCTTGATTCTATGGGTGGTGGTGCATGGCCGTTCTTAGTTGG
TGGAGTGATTTGTCTGGTTAATTCCGATAACGAACGAGACCTCCGCCTGC
TAAATAGTACTTCTTAGAGGGACACTATAGAGTGTAGGGAAGCTGGAGGC
AATAACAGGTCTGTGATGCCCTTAGATGTTCTGGGCTGCACGCGCGCGAC
ACTGATCTATTCAACAAGTGACTGAATCGATAGATTT--GGTAAATCTTT
TGAAAATAGATCGTGATGGGGATTGATGCTTGAAATTTTTCATCATGAAC
GAGGAATTCCTAGTAAACGCAAGTCATCAACTTGCATTGATTACGTCCCT
GCCCTTTATACACACCGCCCGTCGCACCTACCGATTGAATGATCCGGTGA
ACACTTTGGATTTTAAGAGAAGTCGTGTAAATCTTATCATTTAGAGGAAG
GTGAAGTCGTAACAAGGTTTC
>66PigJap?
CATACGCTCGTCTCAAAGATTAAGCCATGCATGTGTAAGTATAAATAATT
TACTTTGAAACTGCGAATGGCTCATTATATCAGTTATAGTTTATTAGAAA
CTACTTGGATAACCGTAGTAATTCTAGGGCTAATACATGAGTGTGTTTAT
TAGTTAGTGAGTAATAATAACCTATCGTATGTCAGATAACGATAGTTCTT
TCAAGTTTCTGCCCTATCAGCTTTCGATGGTAGTATATGGGACTACCATG
GCAGTAACGGGTAACGAAGAATTTGGGTTCGATTTCGGAGAGGGAGCCTG
AGAGATGGCTACCACATCCAAGGAAGGCAGCAGGCGCGTAAATTACCCAA
TCCTGACATAGGGAGGTAGTGACAATAAATCACAATGCGGAACTGTTTTG
CAATTGGATTGAGAACAATGTACAAATGTTATCGATAAACAATTGGAGGG
CAAGTCTGGTGCCAGCAGCCGCGGTAATTCCAGCTCCAATAGCGTATATT
AACGTTGTTGCAGTTAAAAAGCTCGTAGTTGAAATGTTGGTCATTTACTG
TGAGAAAATTAGAGTGTTCAAAGCAGGCATTTGCTTGAATAGATTAGCAT
GGAATAATAATAAAAGCAA-GATTAAAAGGAACAGTTGGGGGTATTCATA
TTCAATAGTTAGAGGTGAAATTCTCGGATTTATGGAAGGTGAACTAGTGC
GAAAGCATTTACCAAGGATGTTTTCATTAATCAAGAACGAAAGCTAGGGG
ATCGAAGAGGCTTAGATACCCTCGTAGTCTTAGCTATAAACTATACCGAC
TAGGGGTTAGTAGAAGTCATTGTTTCTATTAGTACCTTATGAGAAATCAA
AGTCTTTGGGTTCCGGGGGGAGTATGGTCGCAAGGCTGAAACTTAAAGGA
ATTGACGGAAGGGCACCACCAGGAGTGGAGCCTGCGGCTTAATTTGACTC
AACACGGGGAAACTTACCAGGTCCAGACATAGGAAGGATTGACAGATTGA
TAGCTCTTTCTTGATTCTATGGGTGGTGGTGCATGGCCGTTCTTAGTTGG
TGGAGTGATTTGTCTGGTTAATTCCGATAACGAACGAGACCTCCGCCTGC
TAAATAGTACTTCTTAGAGGGACACTATAGAGTGTAGGGAAGCTGGAGGC
AATAACAGGTCTGTGATGCCCTTAGATGTTCTGGGCTGCACGCGCGCGAC
ACTGATCTATTCAACAAGTGACTGAATCGATAGATTT--GGTAAATCTTT
TGAAAATAGATCGTGATGGGGATTGATGCTTGAAATTTTTCATCATGAAC
GAGGAATTCCTAGTAAACGCAAGTCATCAACTTGCATTGATTACGTCCCT
GCCCTTTGTACACACCGCCCGTCGCACCTACCGATTGAATGATCCGGTGA
ACACTTTGGATTTTAAGAGAAGTCGTGTAAATCTTATCATTTAGAGGAAG
GTGAAGTCGTAACAAGGTTTC
>86Rat?
CATACGCTCGTCTCAAAGATTAAGCCATGCATGTGTAAGTATAAATATTT
AACTTTGAAACTGCGAATGGCTCATTATATCAGTTATAGTTTATTTGATA
CTACTTGGATAACCGTAGTAATTCTAGAGCTAATACATGAGTGTATTTAT
TAGATTGTGAGTAATAATAACTTATCGCATGCTAGGTAGCGATATGTCTT
TCAAGTTTCTGCCCTATCAGCTTTGGATGGTAGTGTATTGGACTACCATG
GCAGTAACGGGTAACGAAGAATTTGGGTTCGATTTCGGAGAGGGAGCCTG
AGAGATGGCTACCACATCCAAGGAAGGCAGCAGGCGCGTAAATTACCCAA
TCCTGACATAGGGAGGTAGTGACAATAAATCACAATGCGGAACTGTTTTG
CAATTGGATTGAGAACAATGTACAAATGTTATCGATAAACAATTGGAGGG
CAAGTCTGGTGCCAGCAGCCGCGGTAATTCCAGCTCCAATAGCGTATATT
AACGTTGTTGCAGTTAAAAAGCTCGTAGTTGAATTGATGGTCATTTACTG
TGAGAAAATTAGAGTGTTCAAAGCAGACGTTTGTTTGAATACATTAGCAT
GGAATAATCATAGAAGCAA-GATTAAAAGGGACAGTTGGGGGTATTCATA
TTCAATAGTCAGAGGTGAAATTCTGGGATTTATGGAAGATGAACAAGTGC
GAAAGCATTTACCAAGGATGTTTTCATTAATCAAGAACGAAAGTTAGGGG
ATCGAAGAGGATTAGATACCCTCGTAGTCTTAACTATAAACGATACCGAC
TAGGGGTTAGTAATGGTCATTGTGTTTACTAGTACCTTATGAGAAATCAA
AGTCTTTGGGTTCCGGGGGGAGTATGGTCGCAAGGCTGAAACTTAAAGGA
ATTGACGGAAGGGCACCACCAGGAGTGGAGCCTGCGGCTTAATTTGACTC
AACACGGGGAAACTTGCCAGGTCCAGACATAGGAAGGATAGACAGAACAA
-AGCTCTTTCTTGATTCTATGGGTGGTGGTGCATGGCCGTTCTTAGTTGG
TGGATTGATTTGTCAGGCTAATTCCGATAACGAACGAGACCTCCTCCTAC
TAAATAGATCTTCTTAGAGGGACACTATAAAGTGTAGGGAAGCTGGAGGC
AATAACAGGTCTGTGATGCCCTTAGATGTCCTGGGCTGCACGCGCGCGAC
ACTGATTGATTCAACAAGTAGCTGGGTCGAGAGACTT--GGCAACTCTTT
TGAAAATCAATCGTGATGGGGATTGATGTTTGTAATTAT-CATCATGAAC
GAGGAATTCCTAGTAAATGCAAGTCATCAACTTGCGTTGATTACGTCCCT
GCCCTTTGTACACACCGCCCGTCGCACCTACCGATTGAATGGTCCGATGA
ACACTTTGGATTTTGAAAGAAGTTGTGTAAATCTTACCATTTAGAGGAAG
GTGAAGTCGTAACAAGGTTTC
>55RatJap?
CATACGCTCGTCTCAAAGATTAAGCCATGCATGTGTAAGTATAAATATTT
GACTTTGAAACTGCGAATGGCTCATTATATCAGTTATAGTTTATTTGATA
CTACTTGGATAACCGTAGTAATTCTAGAGCTAATACATGAGTGTATTTAT
TAGATTGTGAGTAATAATAACTTATCGCATGCTAGGTAGCGATATGTCTT
TCAAGTTTCTGCCCTATCAGCTTTGGATGGTAGTGTATTGGACTACCATG
GCAGTAACGGGTAACGAAGAATTTGGGTTCGATTTCGGAGAGGGAGCCTG
AGAGATGGCTACCACATCCAAGGAAGGCAGCAGGCGCGTAAATTACCCAA
TCCTGACATAGGGAGGTAGTGACAATAAATCACAATGCGGAACTGTTTTG
CAATTGGATTGAGAACAATGTACAAATGTTATCGATAAACAATTGGAGGG
CAAGTCTGGTGCCAGCAGCCGCGGTAATTCCAGCTCCAATAGCGTATATT
AACGTTGTTGCAGTTAAAAAGCTCGTAGTTGAATTGATGGTCATTTACTG
TGAGAAAATTAGAGTGTTCAAAGCAGACGTTTGTTTGAATACATTAGCAT
GGAATAATCATAGAAGCAA-GATTAAAAGGGACAGTTGGGGGTATTCATA
TTCAATAGTCAGAGGTGAAATTCTGGGATTTATGGAAGATGAACAAGTGC
GAAAGCATTTACCAAGGATGTTTTCATTAATCAAGAACGAAAGTTAGGGG
ATCGAAGAGGATTAGATACCCTCGTAGTCTTAACTATAAACGATACCGAC
TAGGGGTTAGTAATGGTCATTGTGTTTACTAGTACCTTATGAGAAATCAA
AGTCTTTGGGTTCCGGGGGGAGTATGGTCGCAAGGCTGAAACTTAAAGGA
ATTGACGGAAGGGCACCACCAGGAGTGGAGCCTGCGGCTTAATTTGACTC
AACACGGGGAAACTTACCAGGTCCAGACATAGGAAGGATAGACAGAACAA
-AGCTCTTTCTTGATTCTATGGGTGGTGGTGCATGGCCGTTCTTAATTGG
TGGATTGATTTGTCAGGCTAATTCCGATAACGAACGAGACCTCCTCCTAC
TAAATAGATCTTCTTAGAGGGACACTATAAAGTGTAGGGAAGCTGGAGGC
AATAACAGGTCTGTGATGCCCTTAGATGTCCTGGGCTGCACGCGCGCGAC
ACTGATTGATTCAGCAAGTGGCTGGGTCGAGAGACTT--GGCAACTCTTT
TGAAAATCAATCGTGATGGGGATTGATGTTTGTAATTAT-CATCATGAAC
GAGGAATTCCTAGTAAATGCAAGTCATCAACTTGCGTTGATTACGTCCCT
GCCCTTTGTACACACCGCCCGTCGCACCTACCGATTGAATGGTCCGATGA
ACACTTTGGATTTTGAGAGAAGTTGTGTAAATCTTACCATTTAGAGGAAG
GTGAAGTCGTAACAAGGTTTC
>44ArgJap
CATACGCTCGTCTCAAAGATTAAGCCATGCATGTGTAAGTATAAATAGTT
AACTTTAAAACTGCGAATGGCTCATTATATCAGTTATAGTTTATTTGATA
CTACTTGGATAACCGTAGTAATTCTAGAGCTAATACATGGGTGTATTTAT
TAGATCGTGAGTAATAATAACTTATCGCATGCTAGGTAGCGATATGTCTT
TCAAGTTTCTGCCCTATCAGCTTTCGATGGTAGTGTATTGGACTACCATG
GCAGTAACGGGTAACGAAGAATTTGGGTTCGATTTCGGAGAGGGAGCCTG
AGAGATGGCTACCACATCCAAGGAAGGCAGCAGGCGCGTAAATTACCCAA
TCCTGACACAGGGAGGTAGTGACAATAAATCACAATGCGGAACTGTTTTG
CAATTGGATTGAGAACAACGTACAAACCTTATCGATAAACAATTGGAGGG
CAAGTCTGGTGCCAGCAGCCGCGGTAATTCCAGCTCCAATAGCGTATATT
AACGTTGTTGCAGTTAAAAAGCTCGTAGTTGAAGTGATGGTCGTTTACTG
TGAGAAAATTAGAGTGTTCAAAGCAGACGTTTGTTTGAATACATTAGCAT
GGAATAATCATAAAAGCAA-GGTTAATAGGGACAGTTGGGGGTATTCATA
TTCAATAGTCAGAGGTGAAATTCTCGGATTTATGGAAGATGAACAAATGC
GAAAGCATTTACCAAGGATGTTTTCATTAATCAAGAACGAAAGTTAGGGG
ATCGAAGAGGATTAGATACCCTCGTAGTCTTAACTATAAACGATACCGAC
TAGGGGTTAGTGGAGGTCATTGTCTCTACTAGTACCTTATGAGAAATCAA
AGTCTTTGGGTTCCGGGGGGAGTATGGTCGCAAGGCTGAAACTTAAAGGA
ATTGACGGAAGGGCACCACCAGGAGTGGAGCCTGCGGCTTAATTTGACTC
AACACGGGAAAACTTACCAGGTCCAGACATAGGAAGGATAGACAGAACAA
-AGCTCTTTCTTGATTCTATGGGTGGTGGTGCATGGCCGTTCTTAGTTGG
TGGATTGATTTGTCAGGCTAATTCCGATAACGAACGAGACCTCCTCCTAC
TAAATAGACCTTCTTAGAGGGACACTATAAAGTGTAGGGAAGCTGGAGGC
AATAACAGGTCTGTGATGCCCTTAGATGTCCTGGGCTGCACGCGCGCGAC
ACTGATCGATTCAGCAAGTGGCTAGGTCGAGAGATTT--GGCAACTCTTT
TGAAAATCGATCGTGATGGGGATTGATGTTTGGAATTAT-CATCATGAAC
GAGGAATTCCTAGTAAACGCAAGTCATCAACTTGCATTGATTACGTCCCT
GCCCTTTGTACACACCGCCCGTCGCACCTACCGATTGAATGGTCCGATGA
ACACTTTGGATTTTGAAAGAAGTTGTGTAAATCTTACCATTTAGAGGAAG
GTGAAGTCGTAACAAGGTTTC
>40HomFra?
CATACGCTCGTCTCAAAGATTAAGCCATGCATGTGTAAGTATAAATAGTT
AACTTTGAAACTGCGAATGGCTCATTATATCAGTTATAGTTTATTTGATA
CTAATTGGATAACCGTAGTAATTCTAGAGCTAATACATGTCTGCATTTAT
TAGATCGTGAGTAATAATAACTTATCGTATGCTATGTAACGATGTGTCTT
TCAAGTTTCTGCCCTATCAGCTTTCGATGGTAGTGTATTGGACTACCATG
GCAGTAACGGGTAACGAAGAATTTGGGTTCGATTTCGGAGAGGGAGCCTG
AGAGATGGCTACCACATCCAAGGAAGGCAGCAGGCGCGTAAATTACCCAA
TCCTGACACAGGGAGGTAGTGACAATAAATCACAATGCGGAACAGTTTTG
CAATTGGATTGAGAACAACGTACAAACCTTATCGATAAACAATTGGAGGG
CAGGTCTGGTGCCAGCAGCCGCGGTAATTCCAGCTCCAATAGCGTATATT
AACGTTGTTGCAGTTAAAAAGCTCGTAGTTGAAATGATAGACCTTTACTG
TGAGAAAATTAGAGTGTTCAAAGCAGGCATTTGCTTGAATATATTAGCAT
GGAATAATCATGAGAATAA-GATTAAAAGGGACAGTTGGGGGTATTCATA
TTCAATAGTCAGAGGTGAAATTCTCGGATTTATGGAAGATGAACAAGTGC
GAAAGCATTTACCAAGGATGTTTTCATTAATCAAGAACGAAAGTTAGGGG
ATCGAAGAGGATTAGATACCCTCGTAGTCTTAACTATAAACGATACCGAC
TAGAGGTTAGTGAAGGTCATTGTCTTGACTAGTATCTTATGAGAAATCAA
AGTCTTTGGGTTCCGGGGGGAGTATGGTCGCAAGGCTGAAACTTAAAGGA
ATTGACGGAAGGGCACCACCAGGAGTGGAGCCTGCGGCTTAATTTGACTC
AACACGGGAAAACTTACCAGGTCCAGACATAGGAAGGATAGACAGATTAA
-AGCTCTTTCTTGATTCTATGGGTGGTGGTGCATGGCCGTTCTTAGTTGG
TGGATTGATTTGTCAGGCTAATTCCGATAACGAACGAGACCTCCGCCTGC
TAAATGGATCCTCTTAGAGGGACACTATAAAGTATAGGGAAGCTGGAGGC
AATAACAGGTCTGTGATGCCCTTAGATGTCCTGGGCTGCACGCGCGCGAC
ACTGATTCATTCAACAAGTGGCTGAATCGATAGATTT--GGCAAATCTTT
TGAAAATGAATCGTGATGGGGATTGATGTCTGTAATAAA-CGTCATGAAC
GAGGAATTCCTAGTAAATGCAAGTCATCAACTTGCGTTGATTACGTCCCT
GCCCTTTGTACACACCGCCCGTCGCACCTACCGATTGAATGGTCCGATGA
ACACTTTGGATTTTGAGAGAAGTTGTGTAAATCTTACCATTTAGAGGAAG
GTGAAGTCGTAACAAGGTTTC
>17HomJap?
CATACGCTCGTCTCAAAGATTAAGCCATGCATGTGTAAGTATAAATAGTT
AACTTTGAAACTGCGAATGGCTCATTATATCAGTTATAGTTTATTTGATA
CTAATTGGATAACCGTAGTAATTCTAGAGCTAATACATGCCTGCATTTAT
TAGATCGTGAGTAATAATAACTTATCGTATGCTATGTAACGATGTATCTT
TCAAGTTTCTGCCCTATCAGCTTTCGATGGTAGTGTATTGGACTACCATG
GCAGTAACGGGTAACGAAGAATTTGGGTTCGATTTCGGAGAGGGAGCCTG
AGAGATGGCTACCACATCCAAGGAAGGCAGCAGGCGCGTAAATTACCCAA
TCCTGACACAGGGAGGTAGTGACAATAAATCACAATGCGGAACAGTTTTG
CAATTGGATTGAGAACAATGTACAAACCTTATCGATAAACAATTGGAGGG
CAAGTCTGGTGCCAGCAGCCGCGGTAATTCCAGCTCCAATAGCGTATATT
AACGTTGTTGCAGTTAAAAAGCTCGTAGTTGAAATGATAGACATTTACTG
TGAGAAAATTAGAGTGTTCAAAGCAGGCATATGCTTGAATATAGTAGCAT
GGAATAATCATGAGAATAA-GATTAAAAGGGACAGTTGGGGGTATTCATA
TTCAATAGTCAGAGGTGAAATTCTCGGATTTATGGAAGATGAACAAGTGC
GAAAGCATTTACCAAGGATGTTTTCATTAATCAAGAACGAAAGTTAGGGG
ATCGAAGAGGATTAGATACCCTCGTAGTCTTAACTATAAACGATACCGAC
TAGAGGTTAGTGAAGGTCATTGTCTTGACTAGTATCTTATGAGAAATCAA
AGTCTTTGGGTTCCGGGGGGAGTATGGTCACAAGGCTGAAACTTAAAGGA
ATTGACGGAAGGGCACCACCAGGAGTGGAGCCTGCGGCTTAATTTGACTC
AACACGGGAAAACTTACCAGGTCCAGACATAGGAAGGATAGACAGATTAA
-AGCTCTTTCTTGATTCTATGGGTGGTGGTGCATGGCCGTTCTTAGTTGG
TGGATTGATTTGTCAGGCTAATTCCGATAACGAACGAGACCTCCGCCTAC
TAAATGGATCCTCTTAGAGGGACACTATAAAGTGTAGGGAAGCTGGAGGC
AATAACAGGTCTGTGATGCCCTTAGATGTCCTGGGCTGCACGCGCGCGAC
ACTGATTCATTCAACAAGTGGCTGAATCGATAGATTT--GGCAAATCTTT
TGAAAATGAATCGTGATGGGGATTGATGTCTGTAATAAA-CGTCATGAAC
GAGGAATTCCTAGTAAATGCAAGTCATCAACTTGCGTTGATTACGTCCCT
GCCCTTTGTACACACCGCCCGTCGCACCTACCGATTGAATGGTCCGATGA
ACACTTTGGATTTTGAGAGAAGTTGTGTAAATCTTACCATTTAGAGGAAG
GTGAAGTCGTAACAAGGTTTC
>75CycSin
CATACGCTCGTCTCAAAGATTAAGCCATGCATGTGTAAGTATAAATAGTT
AACTTTAAAACTGCGAATGGCTCATTATATCAGTTATAGTTTATTTGATA
CTAATTGGATAACCGTAGTAATTCTAGAGCTAATACATGAGTGTATTTAT
TAGATAGTGAGTAATAATAACTTATCGCATGCTTAGTAGCGATATATCTT
TCAAGTTTCTGCCCTATCAGCTTTCGATGGTAGTGTATTGGACTACCATG
GCAGTAACGGGTAACGAAGAATTTGGGTTCGATTTCGGAGAGGGAGCCTG
AGAGATGGCTACCACATCCAAGGAAGGCAGCAGGCGCGTAAATTACCCAA
TCCTAATACAGGGAGGTAGTGACAATAAATAACAATGCGGAACTGTTTTG
CAATTGGATTGAGAACAATGTACAAAACTTATCGATAAACAATTGGAGGG
CAAGTCTGGTGCCAGCAGCCGCGGTAATTCCAGCTCCAATAGCGTATATT
AACGTTGTTGCAGTTAAAAAGCTCGTAGTTGAAATGATGGTCATTTACTG
TGAGAAAATTAGAGTGTTCAAAGCATACATTTGTTTGAATATATTAGCAT
GGAATAATCTTAAAAGCAA-GATTAAAAGGGACAGTTGGGGGTATTCATA
TTCAATAGTCAGAGGTGAAAATCTCGGATTTATGGAAGATGAACTAATGC
GAAAGCATTTACCAAGGATGTTTTCATTAATCAAGAACGAAAGTTAGGGG
ATCGAAGAGGATTAGATACCCTCGTAGTCTTAACTATAAACGATACCGAC
TAGAGATTAATAAAGGTCATTGTCTTTATTAGTATCTTATGAGAAATCAA
AGTCTTTGGGTTCCGGGGGGAGTATGGTCGCAAGGCTGAAACTTAAAGGA
ATTGACGGAAGGGCACCACCAGGAGTGGAGCCTGCGGCTTAATTTGACTC
AACACGGGAAAACTTACCAGGTCCAGACATAGGAAGGATAGACAGATTAA
-AGCTCTTTCTTGATTCTATGGGTGGTGGTGCATGGCCGTTCTTAGTTGG
TGGATTGATTTGTCAGGCTAATTCCGATAACGAACGAGACCTCCGCTTAT
TAAATAGGTCTTCTTAAAAGGACACTATAAAATATAGGGAAGCTGGAGGC
AATAACAGGTCTGTGATGCCCTTAGATGTTCTGGGCTGCACGCGCGCGAC
AATGATTAATTCAACAAGTAGCTTAATTGATAAATTT--GGCTACTCTTT
TGAAAATTAATCGTGATGGGGATTGATGTTTGTAATTAA-TATCATGAAC
GAGGAATTCCTAGTAAATGTAAGTCATCAACTTACATTGATTACGTCCCT
GCCCTTTGTACACACCGCCCGTCGCACCTACCGATTGAATGGTCCGATGA
ACATTTTGGATTTTGAAAGAAGTTATGTAAATCTTACCATTTAGAGGAAG
GTGAAGTCGTAACAAGGTTTC
>GECA2
CATACGCTGGTCTCAAAGATTAAGCCATGCATGTGTAAGTGTAAATGATT
TAGTATGGAACTGCGAATGGCTCATTATATCAGTTATAGTTTATTTGATA
CTAGTTGGATAACCGTAGTAATTCTAGAGCTAATACATGAGTATGTTTAT
TAGTGTGTGAGTAATAATAATGTATCGTATGCCTGGTAGCGATGGATGAT
TTAAGTTTCTGCCCTATCAGCTTTGGATGGTAGTGTATTGGACTACCATG
GCAGTAACGGGTAACGAAGAATTTGGGTTCGATTTCGGAGAGGGAGCCTG
AGAGATGGCTACCACATCCAAGGAAGGCAGCAGGCGCGTAAATTACCCAA
TCCTGATATAGGGAGGTAGTGACAATAAATCCCAATGCGGAGCCGTTTTG
CAATTGGATTGAGAATAACGTAAAAGCTTATTCGATAAACAATTGGAGGG
CAAGTCTGGTGCCAGCAGCCGCGGTAATTCCAGCTCCAATAGCGTATATT
AACGTTGTTGCAGTTAAAAAGCTCGTAGTTGAAGTGTACTACATTTACTG
TGAGAAAATTAGAGTGTTCAAAGCAGACGTTTGTTTGAATAGATTAGCAT
GGGATAAT-AAGATACTAA-GTTTAATAGGAACAGTTGGGGGTATTCATA
TTCAATAGTCAGAGGTGAAATTCTTGGATTTATGGAAGATGAACGAATGC
GAAAGCATTTACCAAGGATGTTTTCATTAATCAAGAACGAAAGTTAGGGG
ATCGAAGAGGATTAGATACCCTCGTAGTCTTAACTATAAACGATACCGAC
TAGGGCTTAGTGGAAGTCTTTGTTTTCATTAGGACCTTATGAGAAATCAA
AGTCTTTGGGTTCCGGGGGGAGTATGGTCGCAAGGCTGAAACTTAAAGGA
ATTGACGGAAGGGCACCACCAGGAGTGGAGCCTGCGGCTTAATTTGACTC
AACACGGGGAAACTTACCAGGTCCAGACATAGGAAGGATTGACAGATTGA
TAGCTCTTTCTTGATTCTATGGGTGGTGGTGCATGGCCGTTCTTAGTTGG
TGGAGTGATTTGTCTGGTTAATTCCGATAACGAACGAGACCTCCTCTTGC
TAAATAGATCTTCTTAGAAGGACACTAGTTAGACTGGGGAAGCTGGAGGC
AATAACAGGTCTGTGATGCCCTTAGATGTTCTGGGCCGCACGCGCGCGAC
ACTGAACTATTCAAGGAGTGGCTGTATCGATAGATAT--GGCGAATCTTA
GTAAAATAGTTCGTGATGGGGATAGATGCTTGAAATTGTTCATCTTGAAC
GAGGAATTCCTAGTAAATGCAAGTCATCAACTTGCGTTGATTACGTCCCT
GCCCTTTGTACACACCGCCCGTCGCACCTACCGATTGAATAGTCCGGTGA
ACACTTTGGATTGTATGAGAAGTTGTGTAAATCTTACTATTTAGAGGAAG
GTGAAGTCGTAACAAGGTTTC
>KINIX2
CATACGCTCGTCTCAAAGATTAAGCCATGCATGTGTAAGTGTAAATGATA
AACTGTGTAACTGCGAATGGCTCATTATATCAGCTATAGTTTATTTGATA
CTATTTGGATAACCGTAGTAATTCTAGAGCTAATACATGAGTATGTTTAT
TAGTTGGTAAGTAATAATAAAGTATCGCATGCCAGGTAGCGATGGATGAT
TTAAGTTTCTGCCCTATCAGCTTTGGATGGTAGTGTATTGGACTACCATG
GCGGTAACGGGTAACGAAGAATTTGGGTTCGATTTCGGAGAGGGAGCCTG
AGAGATGGCTACCACATCCAAGGAAGGCAGCAGGCGCGTAAATTACCCAA
TCCTGACATAGGGAGGTAGTGACAATAAATCGCAATGCGGGACCGTTTTG
CAATTGGATTGAGGATAATGTAAAAGATTATTCGATAAACAATTGGAGGG
CAAGTCTGGTGCCAGCAGCCGCGGTAATTCCAGCTCCAATAGCGTATATT
AACGTTGTTGCAGTTAAAAAGCTCGTAGTTGAAGTGTGTTCAGTTTACTG
TGCGAAAATTAGGGTGTTCAAAGCGTGCGTGAGTTTGAATAGATTAGCAT
GGAATAAT-GTAGTGGTGA-GGTTAAAAGGAACAGTTGGGGGTATTCATA
TTCAATAGTTAGAGGTGAAATTCTCGGATTTATGGAAGATGAACGAATGC
GAAAGCATTTACCAAGGATGTTTTCATTAATCAAGAACGAAAGTTAGGGG
ATCGAAGAGGATTAGATACCCTCGTAGTCTTAACTATAAACGATACCGAC
TAGGGCTTAGTGGGAGTCATTGTTTCCATTAGTACCTTATGAGAAATCAA
AGTCTTTGGGTTCCGGGGGGAGTATGGTCGCAAGGCTGAAACTTAAAGGA
ATTGACGGAAGGGCACCACCAGGAGTGGAGCCTGCGGCTTAATTTGACTC
AACACGGGGAAACTTACCAGGTCCAGACATAGGAAGGATTGACMGATTGA
TAGCTCTTTCTTGATTCTATGGGTGGTGGTGCATGGCCGTTCTTAGTTGG
TGGAGTGATTTGTCTGGTTAATTCCGATAACGAACGAGACCTCCTCTTAT
TAAATAACATTTCTTAGAAGGACACTAGTTAGGCTGGGGAAGCTGGAGGC
AATAACAGGTCTGTGATGCCCTTAGATGTTCTGGGCCGCACGCGCGCGAC
ACTGAGCTATTCAAGGAGTGGCTGTATCGATAGATAT--GGCGGATCTTT
GTAAGATAGTTCGTGATGGGGATAGATGCTTGAAATTGTTCATCTTGAAC
GAGGAATTCCTAGTAAATGCAAGTCATCAACTTGCGTTGATTACGTCCCT
GCCCTTTGTACACACCGCCCGTCGCACCTACCGATTGAATAGTCCGGTGA
ACACTTTGGATTTCGGGAGAAGTTGTGTGAATCTTACTATTTAGAGGAAG
GTGAAGTCGTAACAAGGTTTC
>GERA3a
CATACGCTCGTCTCAMAGATTAAGCCATGCATGTGTAAGTGTAAATAGTA
TATTTTGGAACTGCGAATGGCTCATTATATCAGTTATAGTTTATTTGATA
CTAGTTGGATAACCGTAGTAATTCTAGAGCTAATACATGAGTGTGTTTAT
TAGTTGGTGAGTAATAGTAATGTATCGCATGCCAGGTAGCGATGGATCAT
TTAAGTTTCTGCCCTATCAGCTTTGGATGGTAGTGTATTGGACTACCATG
GCGGTAACGGGTAACGAAGAATTTGGGTTCGATTTCGGAGAGGGAGCCTG
AGAGATGGCTACCACATCCAAGGAAGGCAGCAGGCGCGTAAATTACCCAA
TCCTGACATAGGGAGGTAGTGACAATAAATCCCAATGCGGAACCGTTTTG
CAATTGGATTGAGAATAACGCAAAAGCTTATTCGATAAACAATTGGAGGG
CAAGTCTGGTGCCAGCAGCCGCGGTAAYTCCAGCTCCAATAGCGTATATT
AACGTTGTTGCAGTTAAAAAGCTCGTAGTTGAAGTGYATTTCATTTACTG
TGAGAAAATTAGAGTGTTCAAAGCAGACGTTTGTTTGAATAGATTAGCAT
GGAATAATAGTATAAGTAA-GATTAAAAGGAACAGTTGGGGGTATTCATA
TTCAATAGTCAGAGGTGAAATTCTCGGATTTATGGAAGATGAACGAATGC
GAAAGCATTTACCAAGGATGTTTTCATTAATCAAGAACGAAAGTTAGGGG
ATCGAAGAGGATTAGATACCCTCGTAGTCTTAACTATAAACGATACCGAC
TAGGGCTTAGTGGAAGTCTTTGTTYTCATTAGGACCTTATGAGAAATCAA
AGTCTTTGGGTTCCGGGGGGAGTATGGTCGCAAGGCTGAAACTTAAAGGA
ATTGACGGAAGGGCACCACCAGGAGTGGAGCCTGCGGCTTAATTTGACTC
AACACGGGGAAACTTACCAGGTCCAGACATAGGAAGGATTGACAGATTGA
TAGCTCTTTCTTGATTCTATGGGTGGTGGTGCATGGCCGTTCTTAGTTGG
TGGAGTGATTTGTCTGGTTAATTCCGATAACGAACGAGACCTCCTCTTAT
TAAATAAAATTTCTTAAAAGGACACTAGCTAGGCTGGGGAAGCCGGAGGC
AATAACAGGTCTGTGATGCCCTTAGATGTTCTGGGCCGCACGCGCGCGAC
ACTGAACTATTCAACAAGTGGCTGTATCGATAGATAT--GGCGAATCTTT
TGAAAATAGTTCGTGATGGGGATAGATGCTTGAAATTGTTCATCTTGAAC
GAGGAATTCCTAGTAAACGCAAGTCATCAACTTGCATTGATTACGTCCCT
GCCCTTTGTACACACCGCCCGTCGCACCTACCGATTGAATAGTCCGATGA
ACACTTTGGATTTCGGGAGAAGTCGTGTAAATCTTACTATTTAGAGGAAG
GTGAAGTCGTAACAAGGTTTC
>77PytSin
CATACGCTCGTCTCAAAGATTAAGCCATGCATGTATAAGTATAAATAGTA
AACTTTAAAACTGCGAATGGCTCATTATATCAGTTATAGTTTATTTGATA
CTAC-TGGATAACCGTAGTAATTCTAGGGCTAATACATAAGTGTGTTTAT
TAGTTAGTGAGTAATAATAACCTATCGTATGCTTAGTAACGATATATCTT
TCAAGTTTCTGCCCTATCAGCTTTCGATGGTAGTGTATTGGACTACCATG
GCAGTAACGGGTAACGAAGAATTTGGGTTCGATTTCGGAGAGGGAGCCTG
AGAGATGGCTACCACATCCAAGGAAGGCAGCAGGCGCGTAAATTGTCCAA
TCCTAACGTAGGGAGACAGTGACGATACGTCATGGGGAAGAACTGTTAGT
CCACCAGATTGAGAACAAAGTACAATTCTTATCGATAAACAATTGGAGGG
CAAGTCTGGTGCCAGCAGCCGCGGTAATTCCAGCTCCAATAGCGTATATT
AATGTTGTTGCAGTTAAAAAGCTCGTAGTTGAAATGTTGGTCATTTACTG
TGAGAAAATTAGAGTGTTCAAAGCATACGTTAGTTTGAATACATTAGCAT
GGAATAATAATAAAAGCAA-GATTAAAAGGGATAGTTGGGGGTATTCATA
TTCAATAGTCAGAGGTGAAATTCTCGGATTTATGGAAGATGAACTAGTGC
GAAAGCATTTACCAAGGATGTTTTCATTAATCAAGAACGAAAGTTAGGGG
ATCGAAGAGGATCAGATACCCTCGTAGTCTTAACTATAAACGATACCGAC
TAGAGATTTGTAGAAGTCAATGTTTCTATAAGCATCTTATGAGAAATCAA
AGTCTTTGGGTTCCGGGGGGAGTATGGTCGCAAGGCTGAAACTTAAAGGA
ATTGACGGAAGGGCACCACCAGGAGTGGAGCCTGCGGCTTAATTTGACTC
AACACGGGGAAACTTACCAGGTCCAGACATAGGAAGGATTGACAGATTGA
TAGCTCTTTCTTGATTCTATGGGTGGTGGTGCATGGCCGTTCTTAGTTGG
TGGGGTGACTTGTCTGGCTAATTCCGATAACGAACGAGACCTCCGCCTAT
TAAATAGTACTTCTTAAAGGGACACTATATAGTGTAGGGAAGCTGGAGGC
AATAACAGGTCTGTGATGCCCTTAGATGTTCTGGGCTGCACGCGCGCGAC
ACTGATATATTCAACAAGTAGCTGTATCGATAGATTT--AGCAAATCTTT
TGAAAATATATCGTGATGGGGATTGATGCTTGAAATTTTTCATCATGAAC
GAGGAATTCCTAGTAAACGCAAGTCATCAACTTGCATTGATTACGTCCCT
GCCCTTTGTACACACCGCCCGTCGCACCTACCGATTGAATGGTCCGATGA
ACACTTTGGATTTTAGAAGAAGTCGTGTAAATCTTACCATTTAGAGGAAG
GTGAAGTCGTAACAAGGTTTC
>74CycSin
CATACGCTCGTCTCAAAGATTAAGCCATGCATGTATAAGTATAAATAGTC
AACTTTAAAACTGCGAATGGCTCATTATATCAGTTATAGTTTATTTGATG
CTAC-TGGATAACCGTAGTAATTCTAGGGCTAATACATACGTGTGTTTAT
TAGTTAGTGAGTAATAATAACCTATCGTATGCTTAGTAACGATATATCTT
TCAAGTTTCTGCCCTATCAGCTTTCGATGGTAGTGTATTGGACTACCATG
GCAGTAACGGGTAACGAAGAATTTGGGTTCGATTTCGGAGAGGGAGCCTG
AGAGATGGCTACCACATCCAAGGAAGGCAGCAGGCGCGTAAATTGTCCAA
TCCTAACGTAGGGAGACAGTGACGATACGTCATGGGGAAGAACTGTTAGT
CCACCAGATTGAGAACAAGGTATAATTCTTATCGATAAACAATTGGAGGG
CAAGTCTGGTGCCAGCAGCCGCGGTAATTCCAGCTCCAATAGCGTATATT
AATGTTGTTGCAGTTAAAAAGCTCGTAGTTGAAATGTTGGTCGTTTACTG
TGAGAAAATTAGAGTGTTCAAAGCATACGTTAGTTTGAATACATTAGCAT
GGAATAATACTAAAAGCAA-GATTAAAAGGGATAGTTGGGGGTATTCATA
TTCAATAGTCAGAGGTGAAATTCTCGGATTTATGGAAGATGAACTAGTGC
GAAAGCATTTACCAAGGATGTTTTCATTAATCAAGAACGAAAGTTAGGGG
ATCGAAGAGGATCAGACACCCTCGTAGTCTTAACTATAAACGATACCGAC
TAGAGATTTATAGAAGTCAATGTTTCTATAAGCATCTTATGAGAAATCAA
AGTCTTTGGGTTCCGGGGGGAGTATGGTCGCAAGGCTGAAACTTAAAGGA
ATTGACGGAAGGGCACCACCAGGAGTGGAGCCTGCGGCTTAATTTGACTC
AACACGGGGAAACTTACCAGGTCCAGACATAGGAAGGATTGACAGATTGA
TAGCTCTTTCTTGATTCTATGGGTGGTGGTGCATGGCCGTTCTTAGTTGG
TGGGGTGACTTGTCTGGCTAATTCCGATAACAAACGAGACCTCCGCCTAT
TAAATAGAACTTCTTAAAGGGACACTATATAGTGTAGGGAAGCTGGAGGC
AATAACAGGTCTGTGATGCCCTTAGATGTTCTGGGCTGCACGCGCGCGAC
ACTGATATATTCAACAAGTAGCTGGATTGATAAATTT--GGCAAATCTTT
TGAAAATATATCGTGATGGGGATTGATGCTTGAAATTTTTCATCATGAAC
GAGGAATTCCTAGTAAACGCAAGTCATCAACTTGCATTGATTACGTCCCT
GCCCTTTGTACACACCGCCCGTCGCACCTACCGATTGAATGGTCCGATGA
ACACTTTGGATTTTGAAAGAAGTCGTGTAAATCTTACCATTTAGAGGAAG
GTGAAGTCGTAACAAGGTTTC
>78LapSin
CATACGCTCGTCTCAAAGATTAAGCCATGCATGTGTAAGTTTAAATAGTA
AACATTAAAACTGCGAATGGCTCATTATATCAGTTATAGTTTATTTGATG
CTAT-TGGATAACCGTAGTAATTCTAGGGCTAATACATATGGATATTTAT
TAGTTTGTGAGTAATAATAACTTATCGTATGCTAAGTAACGATAGATCTT
TTAAGTTTCTGCCCTATCAGCTTTGGATGGTAGTGTATTGGACTACCATG
GCAGTAACGGGTAACGAAGAATTTGGGTTCGATTTCGGAGAGGGAGCCTG
AGAGATGGCTACCACATCCAAGGAAGGCAGCAGGCGCGTAAATTGTCCAA
TCCTAATACAGGGAGACAGTGACGATACGTCATAGAGGAGAACAGTTATC
CAACTAAATTGAGAACAATGTAGAATAGTTATTGATAAACAATTGGAGGG
CAAGTCTGGTGCCAGCAGCCGCGGTAATTCCAGCTCCAATAGCGTATATT
AATGTTGTTGCAGTTAAAAAGCTCGTAGTTGAAATGTTGATCATTTACTG
TGAGAAAATTAGAGTGTTCAAAGCAAACGTTAGTTTGAATACATTAGCAT
GGAATAATAATAAAAGTAA-GATTAAAAGGGATAGTTGGGGGTATTTATA
TTCAATAGTCAGAGGTGAAATTCTCGGATTTATGGAAGATAAACTAATGC
GAAAGCATTTACCAAGGATGTTTTCATTAATCAAGAACGAAAGTTAGGGG
ATCGAAGAGGATCAGATACCCTCGTAGTCTTAACTATAAACGATACCGAC
TAGAGATTAGTAGAAGTCATAGTTTCTATTAGTATCTTATGAGAAATCAA
AGTCTTTGGGTTCCGGGGGGAGTATGGTCGCAAGGCTGAAACTTAAAGGA
ATTGACGGAAGGGCACCACCAGGAGTGGAGCCTGCGGCTTAATTTGACTC
AACACGGGAAAACTTACCAGGTCCAGACATAGGAAGGATTGACAGATTGC
TAGCTCTTTCTTGATTCTATGGGTGGTGGTGCATGGCCGTTCTTAGTTGG
TGGGGTGACTTGTCTGGGTAATTCCGATAACGAACGAGACCTCCGCCTAT
TAAATAGAACTTCTTAAAGGGACATTATATAGTATAAGGAAGCTGGAGGC
AATAACAGGTCTGTGATGCCCTTAGATGTTCTGGGCTGCACGCGCGCGAC
ACTGATATATTCAACAAGTTGCTATATTGTTGAATAT--GGCAAATCTTT
TGAAAATATATCGTGATGGGGATTGATGATTGAAATTATTCATCATGAAC
GAGGAATTCCTAGTAAATGTAAGTCATCAACTTGCATTGATTACGTCCCT
GCCCTTTGTACACACCGCCCGTCGCACCTACCGATTGAATGGTCCGATGA
ACACTTTGGATCTTAAGAGAAGTTGTGTAAATCTTACCATTTAGAGGAAG
GTGAAGTCGTAACAAGGTTTC
>82RanJap
CATACGCTCGTCTCAAAGATTAAGCCATGCATGTGTAAGTATAAATCTTA
AACTTTAAAACTGCGAATGGCTCATTATATCAGTTATAGTTTATTTGATA
CTACTTGGATAACCGTAGTAATTCTAGAGCTAATACATGTATGTGTTTAT
TAGTTAGTGAGTAATAATAACCTATCGTATGCTCGGTAGCGATATATCTT
TTAAGTTTCTGCCCTATCAGCTTTCGATGGTAGTGTATTGGACTACCATG
GCAGTAACGGGTAACGAAGAATTTGGGTTCGATTTCGGAGAGGGAGCCTG
AGAGATGGCTACCACATCCAAGGAAGGCAGCAGGCGCGTAAATTACCCAA
TCCTAATACAGGGAGGTAGTGACAATAAATCACAATGTGGAACTGTTTTG
CAATTGGATTGAGAACAATGTACAAACTTTATCGATTAACAATTGGAGGG
CAAGTCTGGTGCCAGCAGCCGCGGTAATTCCAGCTCCAATAGCGTATATT
AATATTGTTGCAGTTAAAAAGCTCGTAGTTGAAATATTAGTCATTTACTG
TGAGAAAATTAGAGTGTTCAAAGCAAACGTTTGTTTGAATACATTAGCAT
GGAATAATAATAAAAGCAA-GATTAATAGGGATAGTTGGGGATATTTATA
TTCAATAGTCAGAGGTGAAATTCTCGGATTTATGGAAGATAAACTAATGC
GAAAGCATTTACCAAGGATGTTTTCATTAATCAAGAACGAAAGTTAGGGG
ATCGAAGAGGATCAGATACCCTCGTAGTCTTAACTATAAACGATACCAAC
TAGGGATTAGTAATTATCTATGTTTTTATTAGTACCTTATGAGAAATCAA
AGTTTTTGGGTTCCGGGGGGAGTATGGTCGCAAGGCTGAAACTTAAAGGA
ATTGACGGAAGGGCACCACCAGGAGTGGAGCCTGCGGCTTAATTTGACTC
AACACGGGGAAACTTACCAGGTCCAGACATAGGAAGGATTGACAGATTGA
TAGCTCTTTCTTGATTCTATGGGTGGTGGTGCATGGCCGTTCTTAGTCGG
TGAAGTGATTTGTCTGGTTTATTCCGTTAACGGACGAGACCTCCGCCTAT
TAAATAGTTCTTCTTAAAGGGACATTATAAAGTATAAGGAAGCTGGAGGC
AATAACAGGTCTGTGATGCCCTTAGATGTTCTGGGCTGCACGCGCGCGAC
ACTGATCTATTCAACAAGTTACTTTATTGATAAATAT--TGTTAATCTTT
TGAAAATAGATCGTGATGGGGATTGATGCTTGAAATTTTTCATCATGAAC
GAGGAATTCCTAGTAAATGTAAGTCATCAACTTACATTGATTACGTCCCT
GCCCTTTGTACACACCGCCCGTCGCACCTACCGATTGAATGGTCCGATGA
ACACTTTAGATTTTAAAAGAAGTCGTGTAAATCTTACCATTTAGAGGAAG
GTGAAGTCGTAACAAGGTTTC
>76GeoSin
CATACGCTCGTCTCAAAGATTAAGCCATGCATGTGTAAGTATAAATGTTA
TAAAGTGAAACTGCGAATGGCTCATTATATCAGTTATAATTTATTTGATA
CTAGTTGGATAACCGTAGTAATTCTAGAGCTAATACATGCATGTATTTGT
GAGATGGTGAAT-ATAATAATTGATCGTATGCTGAGTAACGATAAATAAC
TCAAGTTTCTGCCCTATCAGCTTTCGATGGTAGTGTATTGGACTACCATG
GCAGTAACGGGTAACGAAGAATT-GGGTTCGATTTCGGAGAGGGAGCCTG
AGAAATGGCTACCACATCCAAGGAAGGCAGCAGGCGCGTAAATTACCCAA
TCCTGACATAGGGAGGTAGTGACAATAAATACTAATGTGGAACTGTTTTA
CAATTGGAATGAGAACAATATAAATCCATTATCGAGGAACAATTGGAGGG
CAAGTCTGGTGCCAGCAGCCGCGGTAATTCCAGCTCCAACAGCGTATATT
AAAGTTGTTGCAGTTAAAAAGCTCGTAGTTGAATTTCATATCGTTTACTG
TGAAAAAATTAGAGTGTTCAAAGCAAATTTTTGTTTGAATATATTAGCAT
GGAATAATAATAAAAGTAATGATTAATAGGGACAGTTGTGGGTATTTATA
TTTAATTGTCAGAGGTGAAATTCTCGGATTTATGAAAGATAAACAAATGC
GAAAGCATTTAGTTAGGATGTTTTCATTAATCAAGAACGAAAGTTTGGGG
ATCGAAGAGGATTAGATACCCCCGTAGTCTTAACTATAAACTATACCGAC
TAGAGATTGGTAAGATACTAAGTATTTATCAGAATCTTATGAGAAATCAA
AGTCTTTGGGTTCTGGGGGGAGTATGGTCGCAAGGCTGAAACTTAAAGGA
ATTGACGGAAGGGCACCACCAGGAGTGGAGCCTGCGGCTTAATTTGACTC
AACACGGGGAAACTTACCAGGTCCAGACATAGTAAGGATTGACAGATTGA
TAGTTCTTTCTTGATTCTATGGGTGGTGGTGCATGGCCGTTCTTAGTTGG
TGGAGTGATTTGTCTGGTTAATTCCGATAACGAACGAGACCTCCGCTTGC
TAAATAGAACTTCTTAGAAGGACACTGAAAAATTCAGGGAAGTTGGAGGC
AATAACAGGTCTGTGATGCCCTTAGATGTTCTGGGCCGCACGCGCGCTAC
ACTGATATATTCAACAAGTACCTAGATTGATAAATTTTAGGGTAATCTTA
TAAAAATATATCGTGCTGGGGATAGATGCTTGTAATTATTCATCTTGAAC
GAGGAATTCCTAGTAAACGCAAGTCATCAGCTTGCATTGATTACGTCCCT
GCCCTTTGTACACACCGCCCGTCGCACCTACCGATTGAATGGTCCGATGA
ACACTTTAGATTGTATAAGAAGTCGTGTAAATCTTACCATTTAGAGGAAG
GTGAAGTCGTAACAAGGTTTC
>79BufJap
CATACGCTCGTCTCAAAGATTAAGCCATGCATGTGTAAGTATAAATGTTA
TAAAGTGAAACTGCGAATGGCTCATTATATCAGTTATAATTTATTTGATA
CTAGTTGGATAACCGTAGTAATTCTAGAGCTAATACATGAATGTATTTAT
TAGATGGTGAATCATAATAATTGATCGTATGCTAAGTAACGATAAATCAA
TCAAGTTTCTGCCCTATCAGCTTTGGATGGTAGTGAATTGGACTACCATG
GCAGTAACGGGTAACGAAGAATTTGGGTTCGATTTCGGAGAGGGAGCCTG
AGAAATGGCTACCACATCCAAGGAAGGCAGCAGGCGCGTAAATTACCCAA
TCCTGACATAGGGAGGTAGTGACAATAAATCGCAATGTGGAACTGTTTTA
CAATTGGAATGAGAAAAATTCAAATCCATTATCGAGGAACAATTGGAGGG
CAAGTCTGGTGCCAGCAGCCGCGGTAATTCCAGCTCCAATAGCGTATATT
AAAGTTGTTGCAGTTAAAAAGCTCGTAGTTGAATTTTATATCATTTACTG
TGAAAAAATTAGAGTGTTCAAAGCAAACTTTTATTTGAATATATTAGCAT
GGAATAATAATAAAAGTAATGATTAATAGGGACAGTTGTGGGTATTTATA
TTTAATTGTCAGAGGTGAAATTCTCGGATTTATGAAAGATAAACAAATGC
GAAAGCATTTACCAAGGATGTTTTCATTAATCAAGAACGAAAGTTAGGGG
ATCGAAGAGGATTAGATACCCTCGTAGTCTTAACTATAAACTATACCGAC
TAGAGATTGGTAAGATACTAAGTATTTATCAGAATGTTATGAGAAATCAA
AGTCTTTGGGTTCTGGGGGGAGTATGGTCGCAAGGCTGAAACTTAAAGGA
ATTGACGGAAGGGCACCACCAGGAGTAGAGCCTGCGGCTTAATTTGACTC
AACACGGGGAAACTTACCAGGTCCAGACATAGTAAGGATTGACAGATTGA
TAGTTCTTTCTTGATTCTATGGGTGGTGGTGCATGGCCGTTCTTAGTTGG
TGGAGTAATTTGTCTGGTTAATTCCGATAACGAACGAGAACTCCGCTTGC
TAAATAGAACTTCTTAGAAGGACACTGAAAAATTCAGGGAAGTTGGAGGC
AATAACAGGTCTGTGATGCCCTTAGATGTTCTGGGCCGCACGCGCGCTAC
ACTGATATATTCAACAAGTACCTAGATTGAGAAATTTTAGGGTAATCTTA
TAAAAATATATCGTGATGGGGATAGATGCTTGTAATTATTCATCTTGAAC
GAGGAATTCCTAGTAAACGCAAGTCATCAGCTTGCATTGATTACGTCCCT
GCCCTTTGTACACACCGCCCGTCGCACCTACCGATTGAATGGTCCGATGA
ACACTTTAGATTGTATAAGAAGTCGTGTAAATCTTACCATTTAGAGGAAG
GTGAAGTCGTAACAAGGTTTC
>81RanJap
CATACGCTCGTCTCAAAGATTAAGCCATGCATGTGTAAGTATAAATGTTA
TAAAGTGAAACTGCGAATGGCTCATTATATCAGTTATAATTTATTTGATA
CTAGTTGGATAACCGTAGTAATTCTAGAGCTAATACATGAATGTATTTAT
TAGATGGTGAATCATAATAATTGATCGTATGCTAAGTAACGATAAATCAA
TCAAGTTTCTGCCCTATCAGCTTTGGATGGTAGTGTATTGGACTACCATG
GCAGTAACGGGTAACGAAGAATTTGGGTTCGATTTTGGAGAGGGAGCCTG
AGAAATGGCTACCACATCCAAGGAAGGCAGCAGGCGCGTAAATTACCCAA
TCCTGACATAGGGAGGTAGTGACAATAAATAGCAATGTGGAACTGTTTTA
CAATTGGAATGAGAAAAATTCAAATCCATTATCGAGGAACAATTGGAGGG
CAAGTCTGGTGCCAGCAGCCGCGGTAATTCCAGCTCCAATAGCGTATATT
AAAGTTGTTGCAGTTAAAAAGCTCGTAGTTGAATTTTATATCATTTACTG
TGAAAAAATTAGAGTGTTCAAAGCAAACTTTTATTTGAATATATTAGCAT
GGAATAATAATAAAAGTAATGATTAATAGGGACAGTTGTGGGTATTTATA
TTTAATTGTCAGAGGTGAAATTCTCGGATTTATGAAAGATAAACAAATGC
GAAAGCATTTACCAAGGATGTTTTCATTAATCAAGAACGAAAGTTAGGGG
ATCGAAGAGGATTAGATACCCTCGTAGTCTTAACTATAAACTATACCGAC
TAGAGATTGGTAAGATACTAAGTATTTATCAGAATGTTATGAGAAATCAA
AGTCTTTGGGTTCTGGGGGGAGTATGGTCGCAAGGCTGAAACTTAAAGGA
ATTGACGGAAGGGCACCACCAGGAGTGGAGCCTGCGGCTTAATTTGACTC
AACACGGGGAAACTTACCAGGTCCAGACATAGTAAGGATTGACAGATTGA
TAGTTCTTTCTTGATTCTATGGGTGGTGGTGCATGGCCGTTCTTAGTTGG
TGGAGTGATTTGTCTGGTTAATTCCGATAACGAACGAGACCTCCGCTTGC
TAAATAGAACTTCTTAGAAGGACACTGAAAAATTCAGGGAAGTTGGAGGC
AATAACAGGTCTGTGATGCCCTTAGATGTTCTGGGCCGCACGCGCGCTAC
ACTGATATATTCAACAAGTACCTAGATTGAGAAATTTTAGGGTAATCTTA
TAAAAATATATCGTGATGGGGATAGATGCTTGTAATTATTCATCTTGAAC
GAGGAATTCCTAGTAAACGCAAGTCATCAGCTTGCATTGATTACGTCCCT
GCCCTTTGTACACACCGCCCGTCGCACCTACCGATTGAATGGTCCGATGA
ACACTTTAGATTGTATAAGAAGTCGTGTAAATCTTACCATTTAGAGGAAG
GTGAAGTCGTAACAAGGTTTC
>GERA3b
CATACGCTCGTCTCWAAGATTAAGCCATGCATGTGTAAGTATAAATAATA
TATAGTGAAACTGCGAATGGCTCATTATATCAGTTATAGTTTATTTGATA
CTAGTTGGATAACCGTAGTAATTCTAGAGCTAATACATGCATGTATTTAT
TAGATGGTGAATCATAATAACTAATCGCATGGCAGCTAGCGATAAATCAT
TCAAGTTTCTGCCCTATCAGCTTTCGATGGTAGTGTATTGGACTACCATG
GCAGTAACGGGTAACGAAGAATTTGGGTTCGATTTCGGAGAGGGAGCCTG
AGAAATGGCTACCACATCCAAGGAAGGCAGCAGGCGCGTAAATTACCCAA
TCCTAATTCAGGGAGGTAGTGACAATAAATAACAATGCGGAACAGTTTTG
CAATTGGAATGAGAACAATTTAAATCCCTTATCGAGGAACAATTGGAGGG
CAAGTCTGGTGCCAGCAGCCGCGGTAATTCCAGCTCCAATAGCGTATATT
AAAGTTGTTGCAGTTAAAAAGCTCGTAGTTGAATTTGATATCATTTACTG
TGAAAAAATTAGAGTGTTCAAAGCAGATTTTGGTTTGAATACATTAGCAT
GGAATAATAATAAAGGTAATGATTAATAGGGACAGTTGGGGGTATTCATA
TTCAATTGTCAGAGGTGAAATTCTCGGATTTATGGAAGATGAACTAGTGC
GAAAGCATTTACCAAGGATGTTTTCATTAATCAAGAACGAAAGTTAGGGG
ATCGAAGAGGATTAGATACCCTCGTAGTCTTAACTATAAACTATACCGAC
TAGGGATTGGTAAATTACAAAGTATTTATCAGCACCTTATGAGAAATCAA
AGTCTTTGGGTTCCGGGGGGAGTATGGTCGCAAGGCTGAAACTTAAAGGA
ATTGACGGAAGGGCACCACCAGGAGTGGAGCCTGCGGCTTAATTTGACTC
AACACGGGGAAACTTACCAGGTCCAGACATAGTAAGGATTGACAGATTGA
CAGCTCTTTCTTGATTCTATGGGTGGTGGTGCATGGCCGTTCTTAGTTGG
TGGAGTGATTTGTCTGGTTAATTCCGATAACGAACGAGACCTCCGCCTGC
TAAATAGTACTTCTTAGAGGGACACTAGGAAACTTAGGGAAGTCGGAGGC
AATAACAGGTCTGTGATGCCCTTAGATGTTCTGGGCCGCACGCGCGCTAC
ACTGATGTATTCAACGAGTTCCTTGATTGATAAATCT--GGGTAATCTTG
TAAAAATACATCGTGCTGGGGATAGATGCTTGTAATTATTCATCTTGAAC
GAGGAATTCCTAGTAAACGCAAGTCATCAGCTTGCATTGATTACGTCCCT
GCCCTTTGTACACACCGCCCGTCGCACCTACCGATTGAATGGTCCGATGA
ACACTTTGGATTGTATGAGAAGTCGTGTAAATCT-ACNNNNNNNNNNNNN
NNNNNNNNNNNNNNNNNNNNN
>Protoop
CATACGCTCGTCTCAAAGATTAAGCCATGCAAGTGTAAGTATAAGCTTTA
TATAGTGAAACTGCGAATGGCTCATTATATCAGTTATCGTTTATTTGATA
CTAGATGGATAACCGTAGTAATTCTAGAGCTAATACATGCATGCATTTAT
TAGATGATGATTCATAATAACTGATCGCAGTTGTTCCGGCGATAAATCAT
TTAAGTTTCTGCCCTATCAGCTTTGGATGGTAGTGTATTGGACTACCATG
GCAATAACGGGTAACGAAGAATTTGGGTTCGATTTCGGAGAGGGAGCCTG
AGAAACGGCTACCACATCCAAGGAAGGCAGCAGGCGCGTAAATTACCCAA
TCCTAACATAGGGAGGTAGTGACAAGAAATAACAATGCTGAGCGGTTTAG
CAATTGTGCTGAGTGAAATTTAAA--TAACTCAACGAATCAATTGGAGGG
CAAGTCTGATGCCAGCAGCCGCGGTAACTTCAGCTCCAATAGCGTATATT
AACATTGTTGCATTTAAAAAGCTCGTAGTTGAATTTACATTATTTTACTG
TGAGAAAATTAGAGTGTTTAAAGCATGCATTAGCTTGAATACATTAGCAT
GGAATAATAATAAAAATTAAGATTAATAGGGACAATTGGGGGTATTTATA
TTTCATAGTCAGAGGTGAAATTCTGGGATTTATGAAAGATAAACAAATGC
GAAAGCATTTACCAAGGATGTTTTCATTAATCAAGAACGAAAGTTAGGGG
ATCAAAGAGGCTTAGATACCCTCGTAGTCTTAACTATAAACTATAACACC
TAGGGATTAGTATTGCTATCTAAGTATATTAGTACCTAATGGGAAACCAA
AGGTTTTGGCTTATGGGGGGAGTACGGTCGCAAGGCTGAAACTTAAAGGA
ATTGACGGAAGGGCAC-ACCAGATATGGGTTATGCGGCTTAATTTGACTC
AACACGGGGAAACTTACCAGGTCCAGACACAGTAAGGATTGACAGATTGA
-AGCTCTTTCTTGATTCTGTGGGTGGTGGTGCATGGCCGTTCTTAGTTGG
TGGAGTGATTTGTCTGGTTAATTCCGATAACGAACGAGACCTCCGCTTAT
TAAATAATATTTCTTAAAAGGACACTAGATATTCTAGGGAAGTTGGAGGC
AATAACAGGTCTGTGATGCCCTTAGATGTTCTGGGCCGCACGTGTGACAC
AATGATATATACAACAAGTACCTAAATTGAAAAATTG--TGGTAATCTTT
--AATATATATCGTGTTTGGGATTGATGCTTGTAATTATTCATCATGAAC
GAGGAACACCTAGTAAGTGCAAGTCATCAGCTTGCGCTGAATACGTCCCT
GCCCTTTGTACACACCGCCCGTCGCACCTACCGATTGGATGGTCCGGTGA
AAACAATAGAAATTGT-TAAAGTTGTTTAAATCTTACTATCTAGAGGAAG
GTGAAGTCGTAACAAGGTTTC
>RAPI
CATACGCTCGTCTCAAAGATTAAGCCATGCAAGTCTAAGTATAAGCAACA
TACAGTGAAACTGCGAATGGCTCATTATATCAGTTATCGTTTCATTGATA
CTACATGGATAACCGTAGTAATTCTAGAGCTAATACATGCAAGCATTTAT
TAGACGGTGATTCATAATAACTGATCGCAGTGGATCCGGCGATGAATCAT
TCAAGTTTCTGCCCTATCAGCTTTCGATGGTAGTGTATTGGACTACCATG
GCGGTAACGGGTAACGAAGAATTTGGGTTCGATTTCGGAGAGGGAGCCTG
AGATACGGCTACCACATCCAAGGAAGGCAGCAGGCGCGTAAGTTACCCAA
CCCTGACACAGGGAGGTAGTGACAAGAAATAACGATGCGTGGCCGCTTCG
CAATTGTGCTGAGTGCAATCTAAA--TCCCTCAGCGAATCCATTGGAGGG
CAAGTCTGATGCCAGCAGCCGCGGTAACTTCAGCTCCAATAGCGTATATT
AACATTGTTGCATTTAAAAAGCTCGTAGTTGAATTTGCA-TCTTTTACTG
TGAGAAAATTAGAGTGTTTAAAGCAGGCATGAGCTTGAATACATTAGCAT
GGAATAATAAGAAAAGTAATGATTAATAGGGACAGTTGGGGGTATTCATA
TTTCATAGTCAGAGGTGAAATTCTGGGATTTATGAAAGATGAACAAGTGC
GAAAGCATTTACCAAGGATGTTTTCATTAATCAAGAACGAAAGTTAGGGG
ATCAAAGAGGCTTAGATACCCTCGTAGTCTTAACTATAAACGATAACACC
TAGGGATTGGTTCGTAAGCT-TTACGTATCAGCACCTTATGGGAAACCAA
AGGGTTTGGCTTATGGGGGGAGTACGGTCGCAAGGCCGAAACTTAAAGGA
ATTGACGGAAGGGCAC-ACCAGATATGGGTTATGCGGCTTAATTTGACTC
AACACGGGGAAACTTACCAGGTCCAGACACAGTTAGGATTGACAGATTGA
-AGCTCTTTCTTGATTCTGTGGGTGGTGGTGCATGGCCGTTCTTAGTTGG
TGGAGTGATTTGTCTGGTTAATTCCGATAACGAACGAGACCTCCGCCTGC
TAAATAGAACTTCTTAGAGGGACACTGGAGATTCCAGGGAAGTTGGAGGC
AATAACAGGTCTGTGATGCCCTTAGATGTTCTGGGCCGCACGTGTGACAC
ACTGATATATTCAACAAGTTCCTTGACTGAGAAGTCT--GGGTAATCTTT
TGAAGATATATCGTGTTTGGGATTGATGCTTGTAATTATTCATCATGAAC
GAGGAACACCTAGTAAGTGCAGGTCATCAGCCTGCGCTGAATACGTCCCT
GCCCTTTGTACACACCGCCCGTCGCACCTACCGATTGGATGGTCCGGTGA
AAACTATGGAGGACGTCCGAAGTTGTTTAAATCTTATCATCTAGAGGAAG
GTGAAGTCGTAACAAGGTTTC
>Proterom
CATACGCTCGTGTCAAAGATTAAGCCATGCAAGTATAAGTATAAATCATA
TACAGTGAAACTGCGAATGGCTCATTATATCAGTTATTGTTTCTTTGATT
CTACAAGGATAACCGTAGTAATTCTAGAGCTAATACTTGAATGTAATTAT
TAGAAGGTGAGTCATAATAAATGATCGT---CTTAGGGACGATAAATCAT
TCAAGTTTCTGCCCTATCAGCTTTCGATGGTAGTGTATTGGACTACCATG
GCGTTAACGGGTAACGAAGAATTCGGGTTTGATTTCGGAGAGGGAGCCTG
AGAAATGGCTACCACATCCAAGGAAGGCAGCAGGCGCGTAAATTACCCAA
TCCTAACATAGGGAGGTAGTGACAACAAATAACAATGTGGAGCTGTTCTG
CAATTGGAATGAGTGACAATTAAAATTCGTTTACAAAAGCTAGTAGTGGG
CAAGTATGGTGCCAGCAGCCGCGGTAATACCATCATTACAAGCGTATATT
AAAATTGTTGCATTTAAAAAGCTCGTAGTTGAATAATGAACCATTTACTG
TGAAAAAATTAGAGTGTTTAAAGCAAATTGTATATTGAATATATTAGCAT
GGAATAATAATAGTAATAATGATTAATAGGGATAGTTGGGGGTATTCATA
TTTCATAGTCAGAGGTGAAATTCAAGGATTTATGAAAGATGAACAAATGC
GAAAGCATTTACCAAGGATGTTTTCATTAATCAAGAACGAAAGTTAGGGG
ATCAAAGAGGCTTAGATACCCTCGTAGTCTTAACTATAAACTATAACGAC
TAGATATTAGTATAAAAAAATATAAATATTAGTATCTAAAAGGAAAGCAA
AGTGTATGGTTTATGGGGGGAGTACGGTCGCAAGTCTGAAACTTAAAGGA
ATTGACGGAAGGGCACCACCAGATATGGGTTATGCGGCTTAATTTGACYC
AACACGGGGAAACTTACCAGGTCCAGACACAGTAAGGATTGACAGATTGA
-ATCTCTATCTTGATTTTGTGGGTGGTGGTGCATGGCCGTTCTTAGTTGG
TGGAGTGATTTGTCTGGTTAATTCCGTTAACGAACGAGACCTTAACTAAT
TAAATAGAACTTCTTAAAAGAACTCTAGGAACTCTAGGGAAGTATAAGGC
AATAACTGGTCTGTGATGCCCTTAGATGTTCTGGGCCGCACNCGTGACAC
AATGATATATAATACAATGAGCTGGACTGAGAGGTCT--GGCTAATCTAT
GTAAAATATATCATATTAGGGATAGATGCTTGCAATTATTCATCTTGAAC
GAGGAACACCTAGTAAGGGTAAGTCATCAGCTTACCTTGAATACGTCCCT
GCCCTTTGTACACACCGCCCGTCGCACCTACCGATTGAATGATGAGGTGA
AAAAGATAGAGAGTTTCACAAGTCTTTTAAATCTTATTATTTAGAGGAAG
GTGAAGTCGTAACAAGGTTTC
