# Supplementary material for: SlowFaster, a user-friendly program for slow-fast analysis and its application on phylogeny of Blastocystis
Source: BMC Bioinformatics. 2008 Aug 15;9:341. doi: 10.1186/1471-2105-9-341 (PMC2529323; doi:10.1186/1471-2105-9-341)
Supplement: Additional file 3 — Sample data. Zip archive containing sample data – alignments in Phylip, FASTA and NEXUS format and tree files in Newick format. [file 1471-2105-9-341-S3.zip › SampleData/Blasto.nex]

#NEXUS 

Begin data;
	Dimensions ntax=34 nchar=1471;
	Format datatype=dna gap=-;
	Matrix
59QuaJap? CATACGCTCGTCTCAAAGATTAAGCCATGCATGTGTAAGTCTAAATAGTTTAGTGTGAAACTGCGAATGGCTCATTATATCAGTTATAGTTTATTTGGATCTATATGGATAACCGTAGTAATTCTAGGGCTAATACATGTAAGTACTTATTAGGTTGTGAGTAATAATAATTTATCGCATGCTTAGTAGCGATGTTCCTTTCAAGTTTCTGCCCTATCAGCTTTCGATGGTAGTGTATTGGACTACCATGGCAGTAACGGGTAACGAAGAATTTGGGTTCGATTTCGGAGAGGGAGCCTGAGAGATGGCTACCACATCCAAGGAAGGCAGCAGGCGCGTAAATTACCCAATCCTGACACAGGGAGGTAGTGACAATAAATCTCAATACGAAGCCGTTTTGTAATTGAATTGAGAACAATGTACAATCGTTATCGATAAACAATTGGAGGGCAAGTCTGGTGCCAGCAGCCGCGGTAATTCCAGCTCCAATAGCGTATATTAACGTTGTTGCAGTTAAAAAGCTCGTAGTTGAAGTTTTGGTCATTTACTGTGAGAAAATTAGAGTGTTTAAAGCAGACTTTCGTTTGAATAGATTAGCATGGAATAATAAGAAAAGCAA-GATTAATAGGGACAGTTGGGGGTATTCATATTCAATAGCTAGAGGTGAAATTCTATGATTTATGGAAGATGAACTAGTGCGAAAGCATTTACCAAGGATGTTTTCATTAATCAAGAACGAAAGCTAGGGGATCAAAGAGGATTAGATACCCTCGTAGTCTTAGCTATAAACGATACCGACTAGGAGTTAGTAGATATCCAAGTGTCTATTAGTACCTTATGAGAAATCAAAGTCTTTGGGTTCCGGGGGGAGTATGGTCGCAAGGCTGAAACTTAAAGGAATTGACGGAAGGGCACCACCAGGAGTGGAGCCTGCGGCTTAATTTGACTCAACACGGGGAAACTTACCAGGTCCAGACATAGGAAGGATTGACAGATTGATAGCTCTTTCTTGATTCTATGGGTGGTGGTGCATGGCCGTTCTTAGTTGGTGGAGTGATTTGTCTGGTTTATTCCGATAACGAACGAGACTTCCGCCTATTAGTTGGATCAGCTTAGAGGGACACTGTGGAGTACAGGGAAGCTGGAAGCAATAACAGGTCTGTGATGCCCTTAGATGTTCTGGGCTGCACGCGCGCGACACTGAACTATTCAACGAGTATCTGAGTCGATAGACTT--GGGAAATCTTTTGAAAATAGTTCGTGATGGGGATTGATGCTTGTAATTTTTCATCATGAACGAGGAATTCCTAGTAAATGCAAGTCATCAACTTGCGTTGATTACGTCCCTGCCCTTTGTACACACCGCCCGTCGCACCTACCGATTGGATGATCCGGTGAACACTTTGGATTTTAAGAGAAGTCGTGTAAATCTTATCATCTAGAGGAAGGTGAAGTCGTAACAAGGTTTC
95HomChi  CATACGCTCGTCTCAAAGATTAAGCCATGCATGTGTAAGTCTAAATAGTTTAGTGTGAAACTGCGAATGGCTCATTATATCAGTTATAGTTTATTTGGATGTATATGGATAACCGTAGTAATTCTAGGGCTAATACATGTAAGTACTTATTAGATGGTGAGTAATAATAATTTATCGCATGCTTAGTAGCGATGTTCCTTTCAAGTTTCTGCCCTATCAGCTTTCGATGGTAGTGTATTGGACTACCATGGCAGTAACGGGTAACGAAGAATTTGGGTTCGATTTCGGAGAGGGAGCCTGAGAGATGGCTACCACATCCAAGGAAGGCAGCAGGCGCGTAAATTACCCAATCCTGACACAGGGAGGTAGTGACAATAAATCTCAATACGAAGCCGTTTTGTAATTGAATTGAGAACAATGTACAATCGTTATCGATAAACAATTGGAGGGCAAGTCTGGTGCCAGCAGCCGCGGTAATTCCAGCTCCAATAGCGTATATTAACGTTGTTGCAGTTAAAAAGCTCGTAGTTGAAGTTTTGGTCTTTTACTGTGAGAAAATTAGAGTGTTTAAAGCAGACTTT-GTTTGAATAGATTAGCATGGAATAATAAGAAAAGCAA-GATTAATAGGGACAGTTGGGGGTATTCATATTCAATAGCTAGAGGTGAAATTCTATGATTTATGGAAGATGAACTAGTGCGAAAGCATTTACCAAGGATGTTTTCATTAATCAAGAACGAAAGCTAGGGGATCAAAGAGGATTAGATACCCTCGTAGTCTTAGCTATAAACGATACCGACTAGGAGTTAGTAGATATCCAAGTGTCTATTAGTACCTTATGAGAAATCAAAGTCTTTGGGTTCCGGGGGGAGTATGGTCGCAAGGCTGAAACTTAAAGGAATTGACGGAAGGGCACCACCAGGAGTGGAGCCTGCGGCTTAATTTGACTCAACACGGGGAAACTTACCAGGTCCAGACATAGGAAGGATTGACAGATTGATAGCTCTTTCTTGATTCTATGGGTGGTGGTGCATGGCCGTTCTTAGTTGGTGGAGTGATTTGTCTGGTTTATTCCGATAACGAACGAGACTTCCGCCTATTAGTTGGATCAACTTAGAGGGACACTGTGGAGTACGGGGAAGCTGGAAGCAATAACAGGTCTGTGATGCCCTTAGATGTTCTGGGCTGCACGCGCGCGACACTGAACTATTCAACGAGGTTCTGAGTCGATAGACTT--GGGAAATCTTTTGAAAATAGTTCGTGATGGGGATTGATGCTTGTAATTTTTCATCATGAACGAGGAATTCCTAGTAAATGCAAGTCATCAACTTGCGTTGATTACGTCCCTGCCCTTTGTACACACCGCCCGTCGCACCTACCGATTGGATGATCCGGTGAACACTTTGGATTTTAAGAGAAGTCGTGTAAATCTTATCATCTAGAGGAAGGTGAAGTCGTAACAAGGTTTC
32ChiFra? CATACGCTCGTCTCAAAGATTAAGCCATGCATGTGTAAGTCTAAATAGGTTAGTGTGAAACTGCGAATGGCTCATTATATCAGTTATAGTTTATTTGGAGTTATATGGATAACCGTAGTAATTCTAGGGCTAATACATGTAAGTACTTATTAGGTGGTGAGTAATAATAATTTATCGCATGCTTAGTAGCGATGTTCCTTTCAAGTTTCTGCCCTATCAGCTTTCGATGGTAGTGTATTGGACTACCATGGCAGTAACGGGTAACGAAGAATTTGGGTTCGATTTCGGAGAGGGAGCCTGAGAGATGGCTACCACATCCAAGGAAGGCAGCAGGCGCGTAAATTACCCAATCCTGACACAGGGAGGTAGTGACAATAAATCTCAATACGAAGCCGTTTTGTAATTGAATTGAGAACAATGTACAATCGTTATCGATAAACAATTGGAGGGCAAGTCTGGTGCCAGCAGCCGCGGTAATTCCAGCTCCAATAGCGTATATTAACGTTGTTGCAGTTAAAAAGCTCGTAGTTGAAGTGATGGTCATTTACTGTGAGAAAATTAGAGTGTTTAAAGCAGGCTGTAGCTTGAATAGATTAGCATGGAATAATATCAAAAGCAA-GATTAATAGGGACAGTTGGGGGTATTCATATTCAATAGCTAGAGGTGAAATTCTATGATTTATGGAAGATGAACTAGTGCGAAAGCATTTACCAAGGATGTTTTCATTAATCAAGAACGAAAGCTAGGGGATCAAAGAGGATTAGATACCCTCGTAGTCTTAGCTATAAACGATACCGACTAGGAGTTAGTAGATATCCGAGTGTCTATTAGTACCTTATGAGAAATCAAAGTCTTTGGGTTCCGGGGGGAGTATGGTCGCAAGGCTGAAACTTAAAGGAATTGACGGAAGGGCACCACCAGGAGTGGAGCCTGCGGCTTAATTTGACTCAACACGGGGAAACTTACCAGGTCCAGACATAGGAAGGATTGACAGATTGATAGCTCTTTCTTGATTCTATGGGTGGTGGTGCATGGCCGTTCTTAGTTGGTGGAGTGATTTGTCTGGTTTATTCCGATAACGAACGAGACTTCCGCCTGTTAGTTGGACCAACTTAAAGGGACACTGTGTAGTACGGGGAAGCTGGAAGCAATAACAGGTCTGTGATGCCCTTAGATGTTCTGGGCTGCACGCGCGCGACACTGAACTATTCAACGAGAATCTGAGTCGATAGACTT--GGGAAATCTTTTGAAAATAGTTCGTGATGGGGATTGATGCTTGTAATTTTTCATCATGAACGAGGAATTCCTAGTAAATGCAAGTCATCAACTTGCGTTGATTACGTCCCTGCCCTTTGTACACACCGCCCGTCGCACCTACCGATTGGATGATCCGGTGAACACTTTGGATTTTAAGAGAAGTCGTGTAAATCTTATCATCTAGAGGAAGGTGAAGTCGTAACAAGGTTTC
5HomJap   CATACGCTCGTCTCAAAGATTAAGCCATGCATGTGTAAGTCTAAATAGTTTAGTGTGAAACTGCGAATGGCTCATTATATCAGTTATAGTTTATTTGGATTTCTATGGATAACCGTAGTAATTCTAGGGCTAATACATGTATTTCCTTATTAGATAGTGAGTAATAATAATGTATCGCATGCTATGTAGCGATAATCCTTTCAAGTTTCTGCCCTATCAGCTTTCGATGGTAGTGTATTGGACTACCATGGCAGTAACGGGTAACGAAGAATTTGGGTTCGATTTCGGAGAGGGAGCCTGAGAGATGGCTACCACATCCAAGGAAGGCAGCAGGCGCGCAAATTACCCAATCCTGACACAGGGAGGTAGTGACAATAAATCACAATGCGGAACCGTTTTGCAATTGGATTGAGAAGAAGGTACAAATGATATCGATAAACAATTGGAGGGCAAGTCTGGTGCCAGCAGCCGCGGTAATTCCAGCTCCAATAGCGTATATTAACGTTGTTGCAGTTAAAAAGCTCGTAGTTGAAGTGATAGTCATTTACTGTGAGAAAATTAGAGTGTTTAAAGCAGACGTTTGTTTGAATAGATTAGCATGGAATAATAATGATAGCAA-GATTAATAGGGACAGTTGGGGGTATTCATATTCAATAGTTAGAGGTGAAATTCTCGGATTTATGGAAGATGAACGAATGCGAAAGCATTTACCAAGGATGTTTTCATTAATCAAGAACGAAAGCTAGGGGATCAAAGAGGCTTAGATACCCTCGTAGTCTTAGCTATAAACGATACCGACTAGGGCTTAGTAGATATCCAAGTGTCTATTAGTACCTTGTGAGAAATCAAAGTCTTTGGGTTCCGGGGGGAGTATGGTCGCAAGGCTGAAACTTAAAGGAATTGACGGAAGGGCACCACCAGGAGTGGA--CTGCGGCTTAATTTGACTCAACACGGGGAAACTTACCAGGTCCAGACATAGGAAGGATTGACAGATTGATAGCTCTTTCTTGATTCTATGGGTGGTGGTGCATGGCCGTTCTTAGTTGGTGGAGTGATTTGTCTGGTTAATTCCGATAACGAACGAGACCTCCGCCTATTAACTAGATCTTCTTAAAGGGACACTATAGAGTATGGGGAAGCTGGAGGCAATAACAGGTCTGTGATGCCCTTAGATGTTCTGGGCTGCACGCGCGCGACACTGAACTATTCAACGAGTGGCTTGATCGATAGATCT--GGCGAATCTTTTGAAAATAGTTCGTGATGGGGATTGATGCTTGTAATTTTTCATCATGAACGAGGAATTCCTAGTAAACGCAAGTCATCAACTTGCATTGATTACGTCCCTGCCCTTTGTACACACCGCCCGTCGCACCTACCGATTGAATGATCCGGTGAACACTTTGGATTTTGGGAGAAGTCGTGTAAATCTTATCATTTAGAGGAAGGTGAAGTCGTAACAAGGTTTC
71ChiJap? CATACGCTCGTCTCAAAGATTAAGCCATGCATGTGTAAGTCTAAATAGTTTAGTGTGAAACTGCGAATGGCTCATTATATCAGTTATAGTTTATTTGGATTTCTATGGATAACCGTAGTAATTCTAGGGCTAATACATGTATTTTCTTATTAGATAGTGAGTAATAATAATAGATCGCATGCTTTGTAGCGATAATCCTTTCAAGTTTCTGCCCTATCAGCTTTCGATGGTAGTGTATTGGACTACCATGGCAGTAACGGGTAACGAAGAATTTGGGTTCGATTTCGGAGAGGGAGCCTGAGAGATGGCTACCACATCCAAGGAAGGCAGCAGGCGCGCAAATTACCCAATCCTGACACAGGGAGGTAGTGACAATAAATCACAATGCGGAACCGTTTTGCAATTGGATTGAGAAGAAGGTACAAATCATATCGATAAACAATTGGAGGGCAAGTCTGGTGCCAGCAGCCGCGGTAATTCCAGCTCCAATAGCGTATATTAACGTTGTTGCAGTTAAAAAGCTCGTAGTTGAAGTTGTAGTCATTTACTGTGAGAAAATTAGAGTGTTTAAAGCAGACGTTTGTTTGAATAGATTAGCATGGAATAATAATGATAGCAA-GATTAAAAGGGACAGTTGGGGGTATTCATATTCAATAGTTAGAGGTGAAATTCTCGGATTTATGGAAGATGAACAAATGCGAAAGCATTTACCAAGGATGTTTTCATTAATCAAGAACGAAAGCTAGGGGATCAAAGAGGCTTAGATACCCTCGTAGTCTTAGCTATAAACGATACCGACTAGGGCTTAGTAGATATCCAAGTGTCTATTAGTACCTTGTGAGAAACCAAAGTCTTTGGGTTCCGGGGGGAGTATGGTCGCAAGGCTGAAACTTAAAGGAATTGACGGAAGGGCACCACCAGGAGTGGAGCCTGCGGCTTAATTTGACTCAACACGGGGAAACTTACCAGGTCCAGACATAGGAAGGATTGACAGATTGATAGCTCTTTCTTGATTCTATGGGTGGTGGTGCATGGCCGTTCTTAGTTGGTGGAGTGATTTGTCTGGTTAATTCCGATAACGAACGAGACCTCCGCCTATTAACTAGGTCTTCTTAAAGGGACACTATAGAGTATGGGGAAGCTGGAGGCAATAACAGGTCTGTGATGCCCTTAGATGTTCTGGGCTGCACGCGCGCGACACTGAACTATTCAACGAGTGGCTTGATCGATAGATCT--GGCGAATCTTTTGAAAATAGTTCGTGATGGGGATTGATGCTTGTAATTTTTCATCATGAACGAGGAATTCCTAGTAAACGCAAGTCATCAACTTGCATTGATTACGTCCCTGCCCTTTGTACACACCGCCCGTCGCACCTACCGATTGAATGATCCGGTGAACACTTTGGATTTTGGGAGAAGTCGTGTAAATCTTATCATTTAGAGGAAGGTGAAGTCGTAACAAGGTTTC
13HomJap? CATACGCTCGTCTCAAAGATTAAGCCATGCATGTGTAAGTCTAAATAGTTTAGTGTGAAACTGCGAATGGCTCATTATATCAGTTATAGTTTATTTGGATTTCTATGGATAACCGTAGTAATTCTAGGGCTAATACATGTATTTGCTTATTAAATAGTGAGTAATAATAATAGATCGCATGCTTTGTAGCGATAATCCTTTCAAGTTTCTGCCCTGTCAGCTTTCGATGGTAGTGTATTGGACTACCATGGCAGTAACGGGTAACGAAGAATTTGGGTTCGATTTCGGAGAGGGAGCCTGAGAGATGGCTACCACATCCAAGGAAGGCAGCAGGCGCGCAAATTACCCAATCCTGACACAGGGAGGTAGTGACAATAAATCACAATGCGGAACCGTTTTGCAATTGGATTGAGAAGAAGGTACAAATCATATCGATAAACAATTGGAGGGCAAGTCTGGTGCCAGCAGCCGCGGTAATTCCAGCTCCAATAGCGTATATTAACGTTGTTGCAGTTAAAAAGCTCGTAGTTGAAGTTGTAGTCATTTACTGTGAGAAAATTAGAGTGTTTAAAGCAGACGTTTGTTTGAATAGATTAGCATGGAATAATAATGATAGCAA-GATTAAAAGGGACAGTTGGGGGTATTCATATTCAATAGTTAGAGGTGAAATTCTCGGATTTATGGAAGATGAACAAATGCGAAAGCATTTACCAAGGATGTTTTCATTAATCAAGAACGAAAGCTAGGGGATCAAAGAGGCTTAGATACCCTCGTAGTCTTAGCTATAAACGATACCGACTAGGGCTTAGTAGATATCCAAGTGTCTATTAGTACCTTGTGAGAAATCAAAGTCTTTGGGTTCCGGGGGGAGTATGGTCGCAAGGCTGAAACTTAAAGGAATTGACGGAAGGGCACCACCAGGAGTGGAGCCTGCGGCTTAATTTGACTCAACACGGGGAAACTTACCAGGTCCAGACATAGGAAGGATTGACAGATTGATAGCTCTTTCTTGATTCTATGGGTGGTGGTGCATGGCCGTTCTTAGTTGGTGGAGTGATTTGTCTGGTTAATTCCGATAACGAACGAGACCTCCGCCTATTAACTAGGTCTTCTTAAAGGGACACTATAGAGTATGGGGAAGCTGGAGGCAATAACAGGTCTGTGATGCCCTTAGATGTTCTGGGCTGCACGCGCGCGACACTGAACTATTCAACGAGTGGCTTGATCGATAGATCT--GGCGAATCTTTTGAAAATAGTTCGTGATGGGGATTGATGCTTGTAATTTTTCATCATGAACGAGGAATTCCTAGTAAACGCAAGTCATCAACTTGCATTGATTACGTCCCTGCCCTTTGTACACACCGCCCGTCGCACCTACCGATTGAATGATCCGGTGAACACTTTGGATTTTGGGAGAAGTCGTGTAAATCTTATCATTTAGAGGAAGGTGAAGTCGTAACAAGGTTTC
47CerJap  CATACGCTCGTCTCAAAGATTAAGCCATGCATGTGTAAGTGTAAATGTACTAGTTTGGAACTGCGAATGGCTCATTATATCAGTTATAGTTTATTTGGTACTACTTGGATAACCGTAGTAATTCTAGGGCTAATACATGAGTGTGTTTATTAGATAGTGAGTAATAGTAACCTATCGCATGCTATGTAGCGATGAGTCTTTCAAGTTTCTGCCCTATCAGCTTTCGATGGTAGTATATGGGCCTACCATGGCAGTAACGGGTAACGAAGAATTTGGGTTCGATTTCGGAGAGGGAGCCTGAGAGATGGCTACCACATCCAAGGAAGGCAGCAGGCGCGTAAATTACCCAATCCTGACACAGGGAGGTAGTGACAATAAATCACAATGCGGGACTGTCTTGCAATTGGATTGAGAACAATGTACAACTCTTATCGATAAGCCATTGGAGGGCAAGTCTGGTGCCAGCAGCCGCGGTAATTCCAGCTCCAATAGCGTATATTAACGTTGTTGCAGTTAAAAAGCTCGTAGTTGAAGTGTTGGTCGTTTACTGTGAGAAAATTAGAGTGTTCAAAGCAGGCGTTTGCTTGAATAGATTAGCATGGAATAATAATTGAAGCAA-GGTTAAAAGGAACAGTTGGGGGTATTCATATTCACTAGTTAGAGGTGAAATTCTCGGATTTATGGAAGATGAACAAGTGCGAAAGCATTTACCAAGGATGTTTTCATTAATCAAGAACGAAAGCTAGGGGATCGAAGAGGATTAGATACCCTCGTAGTCTTAGCTATAAACGATACCGACTAGGGGTTAGTAGAGGTCTATGTCTTTATTAGTACCTTATGAGAAATCAAAGTCTTTGGGTTCCGGGGGGAGTATGGTCGCAAGGCTGAAACTTAAAGGAATTGACGGAAGGGCACCACCAGGAGTGGAGCCTGCGGCTTAATTTGACTCAACACGGGGAAACTTACCAGGTCCAGACATAGGAAGGATTGACAGATTGATAGCTCTTTCTTGATTCTATGGGTGGTGGTGCATGGCCGTTCTTAGTTGGTGGAGTGATTTGTCTGGCTAATTCCGATAACGAACGAGACCTCCGCCT-TTAACTAGTGCTTCTTATAGGGACACTATAAAATGTAGGGAAGCTGGAGGCAATAACAGGTCTGTGATGCCCTTAGATGTTCTGGGCTGCACGCGCGCGACACTGATCTATTCAACGAGTGGCTGGGTCGAGAGACTT--GGCAAATCTTGTGAAAGTAGATCGTGATGGGGATTGATGCTTGTAATTGTTCATCATGAACGAGGAATTCCTAGTAAACGCAAGTCATCAACTTGCATTGATTACGTCCCTGCCCTTTGTACACACCGCCCGTCGCACCTACCGATTGAATGGTCCGGTGAACACTTTGGATTTGGGGAGAAGTCGTGTAAATCTTATCATTTAGAGGAAGGTGAAGTCGTAACAAGGTTTC
29HomUSA? CATACGCTCGTCTCAAAGATTAAGCCATGCATGTGTAAGTGTAAATATACTAGTTTGGAACTGCGAATGGCTCATTATATCAGTTATAGTTTATTTGGTACTACTTGGATAACCGTAGTAATTCTAGGGCTAATACATGAGTGTGTTTATTAGATAGTGAGTAATAGTAACCTATCGCATGCTATGTAGCGATGAGTCTTTCAAGTTTCTGCCCTATCAGCTTTCGATGGTAGTATATGGGCCTACCATGGCAGTAACGGGTAACGAAGAATTTGGGTTCGATTTCGGAGAGGGAGCCTGAGAGATGGCTACCACATCCAAGGAAGGCAGCAGGCGCGTAAATTACCCAATCCTGACACAGGGAGGTAGTGACAATAAATCACAATGCGGGACTGTCTTGCAATTGGATTGAGAACAATGTACAACTCTTATCGATAAGCCATTGGAGGGCAAGTCTGGTGCCAGCAGCCGCGGTAATTCCAGCTCCAATAGCGTATATTAACGTTGTTGCAGTTAAAAAGCTCGTAGTTGAAGTGTTGGTCCTTTACTGTGAGAAAATTAGAGTGTTCAAAGCAGGCGTTTGCTTGAATAGATTAGCATGGAATAATAATTGAAGCAA-GGTTAAAAGGAACAGTTGGGGGTATTCATATTCACTAGTTAGAGGTGAAATTCTCGGATTTATGGAAGATGAACAAGTGCGAAAGCATTTACCAAGGATGTTTTCATTAATCAAGAACGAAAGCTAGGGGATCGAAGAGGATTAGATACCCTCGTAGTCTTAGCTATAAACGATACCGACTAGGGGTTAGTAGAGGTCAAAGTCTTTATTAGTACCTTATGAGAAATCAAAGTCTTTGGGTTCCGGGGGGAGTATGGTCGCAAGGCTGAAACTTAAAGGAATTGACGGAAGGGCACCACCAGGAGTGGAGCCTGCGGCTTAATTTGACTCAACACGGGGAAACTTACCAGGTCCAGACATAGGAAGGATTGACAGATTGATAGCTCTTTCTTGATTCTATGGGTGGTGGTGCATGGCCGTTCTTAGTTGGTGGAGTGATTTGTCTGGCTAATTCCGATAACGAACGAGACCTCCGCCT-TTAACTAGTGCTTCTTATAGGGACACTATAAAATGTAGGGAAGCTGGAGGCAATAACAGGTCTGTGATGCCCTTAGATGTTCTGGGCTGCACGCGCGCGACACTGATCTATTCAACGAGTGGCTGGGTCGAGAGACTT--GGCAAATCTTGTGAAAGTAGATCGTGATGGGGATTGATGCTTGTAATTGTTCATCATGAACGAGGAATTCCTAGTAAACGCAAGTCATCAACTTGCATTGATTACGTCCCTGCCCTTTGTACACACCGCCCGTCGCACCTACCGATTGAATGGTCCGGTGAACACTTTGGATTTGGGGAGAAGTCGTGTAAATCTTATCATTTAGAGGAAGGTGAAGTCGTAACAAGGTTTC
68MacJap? CATACGCTCGTCTCAAAGATTAAGCCATGCATGTGTAAGTATAACTAATTGACTTTGAAACTGCGAATGGCTCATTATATCAGTTATAGTTTATTTGGTACTAATTGGATAACCGTAGTAATTCTAGGGCTAATACATGAATGTGTTTATTAGATAGTGAGTAATAGTAACCTATCGCATGCTATGTAGCGATGAGTCTTTCAAGTTTCTGCCCTATCAGCTTTCGATGGTAGCATATGGGCCTACCATGGCAGTAACGGGTAACGAAGAATTTGGGTTCGATTTCGGAGAGGGAGCCTGAGAGATGGCTACCACATCCAAGGAAGGCAGCAGGCGCGTAAATTACCCAATCCTGACACAGGGAGGTAGTGACAATAAATCACAATGCGGGACTGTCTTGCAATTGGATTGAGAACAACGTACAACTCTTATCGATAAGCCATTGGAGGGCAAGTCTGGTGCCAGCAGCCGCGGTAATTCCAGCTCCAATAGCGTATATTAACGTTGTTGCAGTTAAAAAGCTCGTAGTTGAAGTGATGGTCGTTTACTGTGAGAAAATTAGAGTGTTCAAAGCGGGCGTTTGTTTGAATAGATTAGCATGGAATAATGATTGAAGCAA-GGTTAAAAGGAACAGTTGGGGGTATTCATATTCACTAGTTAGAGGTGAAATTCTCGGATTTATGGAAGATGAACAGGTGCGAAAGCATTTACCAAGGATGTTTTCATTAATCAAGAACGAAAGCTAGGGGATCGAAGAGGATTAGATACCCTCGTAGTCTTAGCTATAAACGATACCGACTAGGGGTTAGTAGAGGTCAATGTCTCTATTAGTACCTTATGAGAAATCAAAGTCTTTGGGTTCCGGGGGGAGTATGGTCGCAAGGCTGAAACTTAAAGGAATTGACGGAAGGGCACCACCAGGAGTGGAGCCTGCGGCTTAATTTGACTCAACACGGGGAAACTTACCAGGTCCAGACATAGGAAGGATTGACAGATTGATAGCTCTTTCTTGATTCTATGGGTGGTAGTGCATGGCCGTTCTTAGTTGGTGGAGTGATTTGTCTGGCTGATTCCGATAACGAACGAGACCTCCGCCT-TTAACTAGTACTTCTTGGAGGGACACTATAAAGTGTAGGGAAGCTGGAGGCAATAACAGGTCTGTGATGCCCTTAGATGTTCTGGGCTGCACGCGCGCGACACTGATCTATTCAACGAGTGGCTGTGTCGATAGACTT--GGCAAATCTTGTGAAAGTAGATCGTGATGGGGATTGATGCTTGTAATTGTTCATCATGAACGAGGAATTCCTAGTAAACGCAAGTCATCAACTTGCATTGATTACGTCCCTGCCCTTTGTACACACCGCCCGTCGCACCTACCGATTGAATGGTCCGGTGAACACTTTGGATTTTGGGAGAAGTCGTGTAAATCTTATCATTTAGAGGAAGGTGAAGTCGTAACAAGGTTTC
46MacJap  CATACGCTCGTCTCAAAGATTAAGCCATGCATGTGTAAGTATAACTAATTGACTTTGAAACTGCGAATGGCTCATTATATCAGTTATAGTTTATTTGGTACTAATTGGATAACCGTAGTAATTCTAGGGCTAATACATGAATGTGTTTATTAGATAGTGAGTAATAGTAACCTATCGCATGCTATGTAGCGATGAGTCTTTCAAGTTTCTGCCCTATCAGCTTTCGATGGTAGCATATGGGTCTACCATGGCAGTAACGGGTAACGAAGAATTTGGGTTCGATTTCGGAGAGGGAGCCTGAGAGATGGCTACCACATCCAAGGAAGGCAGCAGGCGCGTAAATTACCCAATCCTGACACAGGGAGGTAGTGACAATAAATCACAATGCGGGACTGTCTTGCAATTGGATTGAGAACAACGTACAACTCTTATCGATAAGCCATTGGAGGGCAAGTCTGGTGCCAGCAGCCGCGGTAATTCCAGCTCCAATAGCGTATATTAACGTTGTTGCAGTTAAAAAGCTCGTAGTTGAAGTGATGGTCGTTTACTGTGAGAAAATTAGAGTGTTCAAAGCGGGCGTTTGTTTGAATAGATTAGCATGGAATAATGATTGAAGCAA-GGTTAAAAGGAACAGTTGGGGGTATTCATATTCACTAGTTAGAGGTGAAATTCTCGGATTTATGGAAGATGAACAGGTGCGAAAGCATTTACCAAGGATGTTTTCATTAATCAAGAACGAAAGCTAGGGGATCGAAGAGGATTAGATACCCTCGTAGTCTTAGCTATAAACGATACCGACTAGGGGTTAGTAGAGGTCAATGTCTCTATTAGTACCTTATGAGAAATCAAAGTCTTTGGGTTCCGGGGGGAGTATGGTCGCAAGGCTGAAACTTAAAGGAATTGACGGAAGGGCACCACCAGGAGTGGAGCCTGCGGCTTAATTTGACTCAACACGGGGAAACTTACCAGGTCCAGACATAGGAAGGATTGACAGATTGATAGCTCTTTCTTGATTCTATGGGTGGTGGTGCATGGCCGTTCTTAGTTGGTGGAGTGATTTGTCTGGCTAATTCCGATAACGAACGAGACCTCCGCCT-TTAACTAGTACTTCTTGGAGGGACACTATAAAGTGTAGGGAAGCTGGAGGCAATAACAGGTCTGTGATGCCCTTAGATGTTCTGGGCTGCACGCGCGCGACACTGATCTATTCAACGAGTGGCTGTGTCGATAGACTT--GGCAAATCTTGTGAAAGTAGATCGTGATGGGGATTGATGCTTGTAATTGTTCATCATGAACGAGGAATTCCTAGTAAACGCAAGTCATCAACTTGCATTGATTACGTCCCTGCCCTTTGTACACACCGCCCGTCGCACCTACCGATTGAATGGTCCGGTGAACACTTTGGATTTTGGGAGAAGTCGTGTAAATCTTATCATTTAGAGGAAGGTGAAGTCGTAACAAGGTTTC
GEPA2     CATACGCTCGTCTCAAAGATTAAGCCATGCATGTGTAAGTATAACTAATTGACTTTGAAACTGCGAATGGCTCATTATATCAGTTATAGTTAATTTGGTACTACTTGGATAACCGTAGTAATTCTAGGGCTAATACATGAGTGTGTTTATTAGATCGTGAGTAATAGTAACCTATCGCATGCCAGGTAGCGATGAATCTTTCAAGTTTCTGCCCTATCAGCTTTCGATGGTAGTGCATTGGGCTACCATGGCGG-AACGGGTAACGAAGAATTTGGGTTCGATTTCGGAGAGGGAGCCTGAGAGATGGCTACCACATCCAAGGAAGGCAGCAGGCGCGTAAATTACCCAATCCTGACACAGGGAGGTAGTGACAACAAATCACAATGCGGGGCTGTCTTGCAATTGGATTGAGAACAATGTACAAGTGTTAGCGATAAGCAATTGGAGGGCAAGTCTGGTGCCAGCAGCCGCGGTAATTCCAGCTCCAATAGCGTATATTAACGTTGTTGCAGTTAAAAAGCTCGTAGTTGAAGTGCTGGTCGTTTACTGTGAGAAAATTAGAGTGTTCAAAGCAGACGGTTGTTTGAATACATTAGCATGGAATAATGATTGAGGCAA-GGTTAAGAGGAACAGTTGGGGGTATTCATATTCAATAGTTAGAGGTGAAATTCTCGGATTTATGGAAGATGAACGAGTGCGAAAGCATTTACCAAGGATGTTTTCATTAATCAAGAACGAAAGCTAGGGGATCGAAGAGGATTGGATACCCTCGTAGTCTTAGCTATAAACGATACCGACTAGGGGTTAGTGGAGGTCATTGTCTCCATTAGTACCTTAAGAGAAATCAAAGTCTTTGGGTTCCGGGGGGAGTATGGTCGCAAGGCTGAAACTTAAAGGAATTGACGGAAGGGCACCACCAGGAGTGGAGC?TGCGGCTTAATTTGACTCAACACGGGGAAACTTACCAGGTCCAGACATAGGAAGGATTGACAGATTGATAGCTCTTTCTTGATTCTATGGGTGGTGGTGCATGGCCGTTCTTAGTTGGTGGAGTGATTTGTCTGGCTAATTCCGATAACGAACGAGACCTCCGCCT-TTCAGTAGCGCTTCTTAGAGGGACACCATGAAGTGTGGGGAAGCTGGAGGCAATAACAGGTCTGTGATGCCCTTAGATGTTCTGGGCTGCACGCGCGCGACACTGATCTATTCAGCGAGTGGCTGGGTCGTGAGACTT--GGCGAATCTGTTGAAGATAGATCGTGATGGGGATTGATGCTTGTAATTGTTCATCATGAACGAGGAATTCCTAGTAAACGCAAGTCATCAACTTGCATTGATTACGTCCCTGCCCTTTGTACACACCGCCCGTCGCACCTACCGATTGAATGGTCCGGTGAACACTTTGGATTCTGGGAGAAGTCGTGTAAATCTTATCATTTAGAGGAAGGTGAAGTCGTAACAAGGTTTC
25PigThai ????????????????AGATTA-GCCATGCATGTGTAAGTATAAATAATTTACTTTGAAACTGCGAATGGCTCATTATATCAGCTATAGTTTATTAGAAACTACTTGGATAACCGTAGTAATTCTAGGGCTAATACATGAGTGTGTTTATTACTTAGTGAGTAATAATAACCTATCGTATGTCGGATAACGATAGTTCTTTCAAGTTTCTGCCCTATCAGCTTTCGATGGTAGTATATGGGACTACCATGGCAGTAACGGGTAACGAAGAATTTGGGTTCGATTTCGGAGAGGGAGCCTGAGAGATGGCTACCACATCCCAGGAAGGCAGCAGGCGCGTAAATTACCCAATCCTGACATAGGGAGGTAGTGACAATAAATCACA-TGCGGGACTGTCTTGCAATTGGATTGAGAACAATGTACAACTCTTATCGATAAGCCATTGGAGGGCAAGTCTGGTGCCAGCAGCCGCGGTAATTCCAGCTCCAATAGCGTATATTAACGTTGTTGCAGTTAAAAAGCTCGTAGTTGAAGTGTTGGTCGTTTACTGTGAGAAAATTAGAGTGTTCAAAGCAGGCGTTTGCTTGAATAGATTAGCATGGAATAATAATTAAAGCAA-GATTAAAAGGAACAGTTGGGGGTATTCATATTCAATAGTTAGAGGTGAAATTCTCGGATTTATGGAAGATGAACTAGTGCGAAAGCATTTACCAAGGATGTTTTCATTAATCAAGAACGAAAGCTAGGGGATCGAAGAGGCTTAGATACCCTCGTAGTCTTAGCTATAAACTATACCGACTAGGGGTTAGTAGAAGTCATTGTTTCTATTAGTACCTTATGAGAAATCAAAGTCTTTGGGTTCCGGGGGGAGTATGGTCGCAAGGCTGAAACTTAAAGGAATTGACGGAAGGGCACCACCAGGAGTGGAGCCTGCGGCTTAATTTGACTCAACACGGG-AAACTTACCAGGTCCAGACATAGGAAGGATTGACAGATTGATAGCTCTTTCTTGATTCTATGGGTGGTGGTGCATGGCCGTTCTTAGTTGGTGGAGTGATTTGTCTGGCTAATTCCGATAACGAACGAGACCTCCGCCT-TTAACTAGTGCTTCTTATAGGGACACTATAAAATGTAGGGAAGCTGGAGGCAATAACAGGTCTGTGATGCCCTTAGATGTTCTGGGCTGCACGCGCGCGACACTGATCTATTCAACGAGTGGCTGGGTCGAGAGACTT--GGCAAATCTTGT-AAAGTAGATCGTGATGGGGATTGAGGCTTGAAATTTTTCATCATGAACGAGGAATTCCTAGTAAACGCAAGTCATCAACTTGCATTGATTACGTCCCTGCCCTTTGTACACACCGCCCGTCGCACCTACCGATTGAATGATCCGGTGAACACTTTGGATTTTAAGAGAAGTCGTGTAAATCTTATCATTTAGAGGAAGGTGAAGTCGTAACAAGGT???
56PigJap? CATACGCTCGTCTCAAAGATTAAGCCATGCATGTGTAAGTATAAATAATTTACTTTGAAACTGCGAATGGCTCATTATATCAGTTATAGTTTATTAGAAACTACTTGGATAACCGTAGTAATTCTAGGGCTAATACATGAGTGTGTTTATTAGTTAGTGAGTAATAATAACCTATCGTATGTCAGATAACGATAGTTCTTTCAAGTTTCTGCCCTATCAGCTTTCGATGGTAGTATATGGGACTACCATGGCAGTAACGGGTAACGAAGAATTTGGGTTCGATTTCGGAGAGGGAGCCTGAGAGATGGCTACCACATCCAAGGAAGGCAGCAGGCGCGTAAATTACCCAATCCTGACATAGGGAGGTAGTGACAATAAATCACAATGCGGAACTGTTTTGCAATTGGATTGAGAACAATGTACAAATGTTATCGATAAACAATTGGAGGGCAAGTCTGGTGCCAGCAGCCGCGGTAATTCCAGCTCCAATAGCGTATATTAACGTTGTTGCAGTTAAAAAGCTCGTAGTTGAAATGTTGGTCATTTACTGTGAGAAAATTAGAGTGTTCAAAGCAGGCATTTGCTTGAATAGATTAGCATGGAATAATACTAAAAGCAA-GATTAAAAGGAACAGTTGGGGGTATTCATATTCAATAGTTAGAGGTGAAATTCTCGGATTTATGGAAGATGAACTAGTGCGAAAGCATTTACCAAGGATGTTTTCATTAATCAAGAACGAAAGCTAGGGGATCGAAGAGGCTTAGATACCCTCGTAGTCTTAGCTATAAACTATACCGACTAGGGGTTAGTAGAAGTCATTGTTTCTATTAGTACCTTATGAGAAATCAAAGTCTTTGGGTTCCGGGGGGAGTATGGTCGCAAGGCTGAAACTTAAAGGAATTGACGGAAGGGCACCACCAGGAGTGGAGCCTGCGGCTTAATTTGACTCAACACGGGGAAACTTACCAGGTCCAGACATAGGAAGGATTGACAGATTGATAGCTCTTTCTTGATTCTATGGGTGGTGGTGCATGGCCGTTCTTAGTTGGTGGAGTGATTTGTCTGGTTAATTCCGATAACGAACGAGACCTCCGCCTGCTAAATAGTACTTCTTAGAGGGACACTATAGAGTGTAGGGAAGCTGGAGGCAATAACAGGTCTGTGATGCCCTTAGATGTTCTGGGCTGCACGCGCGCGACACTGATCTATTCAACAAGTGACTGAATCGATAGATTT--GGTAAATCTTTTGAAAATAGATCGTGATGGGGATTGATGCTTGAAATTTTTCATCATGAACGAGGAATTCCTAGTAAACGCAAGTCATCAACTTGCATTGATTACGTCCCTGCCCTTTATACACACCGCCCGTCGCACCTACCGATTGAATGATCCGGTGAACACTTTGGATTTTAAGAGAAGTCGTGTAAATCTTATCATTTAGAGGAAGGTGAAGTCGTAACAAGGTTTC
66PigJap? CATACGCTCGTCTCAAAGATTAAGCCATGCATGTGTAAGTATAAATAATTTACTTTGAAACTGCGAATGGCTCATTATATCAGTTATAGTTTATTAGAAACTACTTGGATAACCGTAGTAATTCTAGGGCTAATACATGAGTGTGTTTATTAGTTAGTGAGTAATAATAACCTATCGTATGTCAGATAACGATAGTTCTTTCAAGTTTCTGCCCTATCAGCTTTCGATGGTAGTATATGGGACTACCATGGCAGTAACGGGTAACGAAGAATTTGGGTTCGATTTCGGAGAGGGAGCCTGAGAGATGGCTACCACATCCAAGGAAGGCAGCAGGCGCGTAAATTACCCAATCCTGACATAGGGAGGTAGTGACAATAAATCACAATGCGGAACTGTTTTGCAATTGGATTGAGAACAATGTACAAATGTTATCGATAAACAATTGGAGGGCAAGTCTGGTGCCAGCAGCCGCGGTAATTCCAGCTCCAATAGCGTATATTAACGTTGTTGCAGTTAAAAAGCTCGTAGTTGAAATGTTGGTCATTTACTGTGAGAAAATTAGAGTGTTCAAAGCAGGCATTTGCTTGAATAGATTAGCATGGAATAATAATAAAAGCAA-GATTAAAAGGAACAGTTGGGGGTATTCATATTCAATAGTTAGAGGTGAAATTCTCGGATTTATGGAAGGTGAACTAGTGCGAAAGCATTTACCAAGGATGTTTTCATTAATCAAGAACGAAAGCTAGGGGATCGAAGAGGCTTAGATACCCTCGTAGTCTTAGCTATAAACTATACCGACTAGGGGTTAGTAGAAGTCATTGTTTCTATTAGTACCTTATGAGAAATCAAAGTCTTTGGGTTCCGGGGGGAGTATGGTCGCAAGGCTGAAACTTAAAGGAATTGACGGAAGGGCACCACCAGGAGTGGAGCCTGCGGCTTAATTTGACTCAACACGGGGAAACTTACCAGGTCCAGACATAGGAAGGATTGACAGATTGATAGCTCTTTCTTGATTCTATGGGTGGTGGTGCATGGCCGTTCTTAGTTGGTGGAGTGATTTGTCTGGTTAATTCCGATAACGAACGAGACCTCCGCCTGCTAAATAGTACTTCTTAGAGGGACACTATAGAGTGTAGGGAAGCTGGAGGCAATAACAGGTCTGTGATGCCCTTAGATGTTCTGGGCTGCACGCGCGCGACACTGATCTATTCAACAAGTGACTGAATCGATAGATTT--GGTAAATCTTTTGAAAATAGATCGTGATGGGGATTGATGCTTGAAATTTTTCATCATGAACGAGGAATTCCTAGTAAACGCAAGTCATCAACTTGCATTGATTACGTCCCTGCCCTTTGTACACACCGCCCGTCGCACCTACCGATTGAATGATCCGGTGAACACTTTGGATTTTAAGAGAAGTCGTGTAAATCTTATCATTTAGAGGAAGGTGAAGTCGTAACAAGGTTTC
86Rat?    CATACGCTCGTCTCAAAGATTAAGCCATGCATGTGTAAGTATAAATATTTAACTTTGAAACTGCGAATGGCTCATTATATCAGTTATAGTTTATTTGATACTACTTGGATAACCGTAGTAATTCTAGAGCTAATACATGAGTGTATTTATTAGATTGTGAGTAATAATAACTTATCGCATGCTAGGTAGCGATATGTCTTTCAAGTTTCTGCCCTATCAGCTTTGGATGGTAGTGTATTGGACTACCATGGCAGTAACGGGTAACGAAGAATTTGGGTTCGATTTCGGAGAGGGAGCCTGAGAGATGGCTACCACATCCAAGGAAGGCAGCAGGCGCGTAAATTACCCAATCCTGACATAGGGAGGTAGTGACAATAAATCACAATGCGGAACTGTTTTGCAATTGGATTGAGAACAATGTACAAATGTTATCGATAAACAATTGGAGGGCAAGTCTGGTGCCAGCAGCCGCGGTAATTCCAGCTCCAATAGCGTATATTAACGTTGTTGCAGTTAAAAAGCTCGTAGTTGAATTGATGGTCATTTACTGTGAGAAAATTAGAGTGTTCAAAGCAGACGTTTGTTTGAATACATTAGCATGGAATAATCATAGAAGCAA-GATTAAAAGGGACAGTTGGGGGTATTCATATTCAATAGTCAGAGGTGAAATTCTGGGATTTATGGAAGATGAACAAGTGCGAAAGCATTTACCAAGGATGTTTTCATTAATCAAGAACGAAAGTTAGGGGATCGAAGAGGATTAGATACCCTCGTAGTCTTAACTATAAACGATACCGACTAGGGGTTAGTAATGGTCATTGTGTTTACTAGTACCTTATGAGAAATCAAAGTCTTTGGGTTCCGGGGGGAGTATGGTCGCAAGGCTGAAACTTAAAGGAATTGACGGAAGGGCACCACCAGGAGTGGAGCCTGCGGCTTAATTTGACTCAACACGGGGAAACTTGCCAGGTCCAGACATAGGAAGGATAGACAGAACAA-AGCTCTTTCTTGATTCTATGGGTGGTGGTGCATGGCCGTTCTTAGTTGGTGGATTGATTTGTCAGGCTAATTCCGATAACGAACGAGACCTCCTCCTACTAAATAGATCTTCTTAGAGGGACACTATAAAGTGTAGGGAAGCTGGAGGCAATAACAGGTCTGTGATGCCCTTAGATGTCCTGGGCTGCACGCGCGCGACACTGATTGATTCAACAAGTAGCTGGGTCGAGAGACTT--GGCAACTCTTTTGAAAATCAATCGTGATGGGGATTGATGTTTGTAATTAT-CATCATGAACGAGGAATTCCTAGTAAATGCAAGTCATCAACTTGCGTTGATTACGTCCCTGCCCTTTGTACACACCGCCCGTCGCACCTACCGATTGAATGGTCCGATGAACACTTTGGATTTTGAAAGAAGTTGTGTAAATCTTACCATTTAGAGGAAGGTGAAGTCGTAACAAGGTTTC
55RatJap? CATACGCTCGTCTCAAAGATTAAGCCATGCATGTGTAAGTATAAATATTTGACTTTGAAACTGCGAATGGCTCATTATATCAGTTATAGTTTATTTGATACTACTTGGATAACCGTAGTAATTCTAGAGCTAATACATGAGTGTATTTATTAGATTGTGAGTAATAATAACTTATCGCATGCTAGGTAGCGATATGTCTTTCAAGTTTCTGCCCTATCAGCTTTGGATGGTAGTGTATTGGACTACCATGGCAGTAACGGGTAACGAAGAATTTGGGTTCGATTTCGGAGAGGGAGCCTGAGAGATGGCTACCACATCCAAGGAAGGCAGCAGGCGCGTAAATTACCCAATCCTGACATAGGGAGGTAGTGACAATAAATCACAATGCGGAACTGTTTTGCAATTGGATTGAGAACAATGTACAAATGTTATCGATAAACAATTGGAGGGCAAGTCTGGTGCCAGCAGCCGCGGTAATTCCAGCTCCAATAGCGTATATTAACGTTGTTGCAGTTAAAAAGCTCGTAGTTGAATTGATGGTCATTTACTGTGAGAAAATTAGAGTGTTCAAAGCAGACGTTTGTTTGAATACATTAGCATGGAATAATCATAGAAGCAA-GATTAAAAGGGACAGTTGGGGGTATTCATATTCAATAGTCAGAGGTGAAATTCTGGGATTTATGGAAGATGAACAAGTGCGAAAGCATTTACCAAGGATGTTTTCATTAATCAAGAACGAAAGTTAGGGGATCGAAGAGGATTAGATACCCTCGTAGTCTTAACTATAAACGATACCGACTAGGGGTTAGTAATGGTCATTGTGTTTACTAGTACCTTATGAGAAATCAAAGTCTTTGGGTTCCGGGGGGAGTATGGTCGCAAGGCTGAAACTTAAAGGAATTGACGGAAGGGCACCACCAGGAGTGGAGCCTGCGGCTTAATTTGACTCAACACGGGGAAACTTACCAGGTCCAGACATAGGAAGGATAGACAGAACAA-AGCTCTTTCTTGATTCTATGGGTGGTGGTGCATGGCCGTTCTTAATTGGTGGATTGATTTGTCAGGCTAATTCCGATAACGAACGAGACCTCCTCCTACTAAATAGATCTTCTTAGAGGGACACTATAAAGTGTAGGGAAGCTGGAGGCAATAACAGGTCTGTGATGCCCTTAGATGTCCTGGGCTGCACGCGCGCGACACTGATTGATTCAGCAAGTGGCTGGGTCGAGAGACTT--GGCAACTCTTTTGAAAATCAATCGTGATGGGGATTGATGTTTGTAATTAT-CATCATGAACGAGGAATTCCTAGTAAATGCAAGTCATCAACTTGCGTTGATTACGTCCCTGCCCTTTGTACACACCGCCCGTCGCACCTACCGATTGAATGGTCCGATGAACACTTTGGATTTTGAGAGAAGTTGTGTAAATCTTACCATTTAGAGGAAGGTGAAGTCGTAACAAGGTTTC
44ArgJap  CATACGCTCGTCTCAAAGATTAAGCCATGCATGTGTAAGTATAAATAGTTAACTTTAAAACTGCGAATGGCTCATTATATCAGTTATAGTTTATTTGATACTACTTGGATAACCGTAGTAATTCTAGAGCTAATACATGGGTGTATTTATTAGATCGTGAGTAATAATAACTTATCGCATGCTAGGTAGCGATATGTCTTTCAAGTTTCTGCCCTATCAGCTTTCGATGGTAGTGTATTGGACTACCATGGCAGTAACGGGTAACGAAGAATTTGGGTTCGATTTCGGAGAGGGAGCCTGAGAGATGGCTACCACATCCAAGGAAGGCAGCAGGCGCGTAAATTACCCAATCCTGACACAGGGAGGTAGTGACAATAAATCACAATGCGGAACTGTTTTGCAATTGGATTGAGAACAACGTACAAACCTTATCGATAAACAATTGGAGGGCAAGTCTGGTGCCAGCAGCCGCGGTAATTCCAGCTCCAATAGCGTATATTAACGTTGTTGCAGTTAAAAAGCTCGTAGTTGAAGTGATGGTCGTTTACTGTGAGAAAATTAGAGTGTTCAAAGCAGACGTTTGTTTGAATACATTAGCATGGAATAATCATAAAAGCAA-GGTTAATAGGGACAGTTGGGGGTATTCATATTCAATAGTCAGAGGTGAAATTCTCGGATTTATGGAAGATGAACAAATGCGAAAGCATTTACCAAGGATGTTTTCATTAATCAAGAACGAAAGTTAGGGGATCGAAGAGGATTAGATACCCTCGTAGTCTTAACTATAAACGATACCGACTAGGGGTTAGTGGAGGTCATTGTCTCTACTAGTACCTTATGAGAAATCAAAGTCTTTGGGTTCCGGGGGGAGTATGGTCGCAAGGCTGAAACTTAAAGGAATTGACGGAAGGGCACCACCAGGAGTGGAGCCTGCGGCTTAATTTGACTCAACACGGGAAAACTTACCAGGTCCAGACATAGGAAGGATAGACAGAACAA-AGCTCTTTCTTGATTCTATGGGTGGTGGTGCATGGCCGTTCTTAGTTGGTGGATTGATTTGTCAGGCTAATTCCGATAACGAACGAGACCTCCTCCTACTAAATAGACCTTCTTAGAGGGACACTATAAAGTGTAGGGAAGCTGGAGGCAATAACAGGTCTGTGATGCCCTTAGATGTCCTGGGCTGCACGCGCGCGACACTGATCGATTCAGCAAGTGGCTAGGTCGAGAGATTT--GGCAACTCTTTTGAAAATCGATCGTGATGGGGATTGATGTTTGGAATTAT-CATCATGAACGAGGAATTCCTAGTAAACGCAAGTCATCAACTTGCATTGATTACGTCCCTGCCCTTTGTACACACCGCCCGTCGCACCTACCGATTGAATGGTCCGATGAACACTTTGGATTTTGAAAGAAGTTGTGTAAATCTTACCATTTAGAGGAAGGTGAAGTCGTAACAAGGTTTC
40HomFra? CATACGCTCGTCTCAAAGATTAAGCCATGCATGTGTAAGTATAAATAGTTAACTTTGAAACTGCGAATGGCTCATTATATCAGTTATAGTTTATTTGATACTAATTGGATAACCGTAGTAATTCTAGAGCTAATACATGTCTGCATTTATTAGATCGTGAGTAATAATAACTTATCGTATGCTATGTAACGATGTGTCTTTCAAGTTTCTGCCCTATCAGCTTTCGATGGTAGTGTATTGGACTACCATGGCAGTAACGGGTAACGAAGAATTTGGGTTCGATTTCGGAGAGGGAGCCTGAGAGATGGCTACCACATCCAAGGAAGGCAGCAGGCGCGTAAATTACCCAATCCTGACACAGGGAGGTAGTGACAATAAATCACAATGCGGAACAGTTTTGCAATTGGATTGAGAACAACGTACAAACCTTATCGATAAACAATTGGAGGGCAGGTCTGGTGCCAGCAGCCGCGGTAATTCCAGCTCCAATAGCGTATATTAACGTTGTTGCAGTTAAAAAGCTCGTAGTTGAAATGATAGACCTTTACTGTGAGAAAATTAGAGTGTTCAAAGCAGGCATTTGCTTGAATATATTAGCATGGAATAATCATGAGAATAA-GATTAAAAGGGACAGTTGGGGGTATTCATATTCAATAGTCAGAGGTGAAATTCTCGGATTTATGGAAGATGAACAAGTGCGAAAGCATTTACCAAGGATGTTTTCATTAATCAAGAACGAAAGTTAGGGGATCGAAGAGGATTAGATACCCTCGTAGTCTTAACTATAAACGATACCGACTAGAGGTTAGTGAAGGTCATTGTCTTGACTAGTATCTTATGAGAAATCAAAGTCTTTGGGTTCCGGGGGGAGTATGGTCGCAAGGCTGAAACTTAAAGGAATTGACGGAAGGGCACCACCAGGAGTGGAGCCTGCGGCTTAATTTGACTCAACACGGGAAAACTTACCAGGTCCAGACATAGGAAGGATAGACAGATTAA-AGCTCTTTCTTGATTCTATGGGTGGTGGTGCATGGCCGTTCTTAGTTGGTGGATTGATTTGTCAGGCTAATTCCGATAACGAACGAGACCTCCGCCTGCTAAATGGATCCTCTTAGAGGGACACTATAAAGTATAGGGAAGCTGGAGGCAATAACAGGTCTGTGATGCCCTTAGATGTCCTGGGCTGCACGCGCGCGACACTGATTCATTCAACAAGTGGCTGAATCGATAGATTT--GGCAAATCTTTTGAAAATGAATCGTGATGGGGATTGATGTCTGTAATAAA-CGTCATGAACGAGGAATTCCTAGTAAATGCAAGTCATCAACTTGCGTTGATTACGTCCCTGCCCTTTGTACACACCGCCCGTCGCACCTACCGATTGAATGGTCCGATGAACACTTTGGATTTTGAGAGAAGTTGTGTAAATCTTACCATTTAGAGGAAGGTGAAGTCGTAACAAGGTTTC
17HomJap? CATACGCTCGTCTCAAAGATTAAGCCATGCATGTGTAAGTATAAATAGTTAACTTTGAAACTGCGAATGGCTCATTATATCAGTTATAGTTTATTTGATACTAATTGGATAACCGTAGTAATTCTAGAGCTAATACATGCCTGCATTTATTAGATCGTGAGTAATAATAACTTATCGTATGCTATGTAACGATGTATCTTTCAAGTTTCTGCCCTATCAGCTTTCGATGGTAGTGTATTGGACTACCATGGCAGTAACGGGTAACGAAGAATTTGGGTTCGATTTCGGAGAGGGAGCCTGAGAGATGGCTACCACATCCAAGGAAGGCAGCAGGCGCGTAAATTACCCAATCCTGACACAGGGAGGTAGTGACAATAAATCACAATGCGGAACAGTTTTGCAATTGGATTGAGAACAATGTACAAACCTTATCGATAAACAATTGGAGGGCAAGTCTGGTGCCAGCAGCCGCGGTAATTCCAGCTCCAATAGCGTATATTAACGTTGTTGCAGTTAAAAAGCTCGTAGTTGAAATGATAGACATTTACTGTGAGAAAATTAGAGTGTTCAAAGCAGGCATATGCTTGAATATAGTAGCATGGAATAATCATGAGAATAA-GATTAAAAGGGACAGTTGGGGGTATTCATATTCAATAGTCAGAGGTGAAATTCTCGGATTTATGGAAGATGAACAAGTGCGAAAGCATTTACCAAGGATGTTTTCATTAATCAAGAACGAAAGTTAGGGGATCGAAGAGGATTAGATACCCTCGTAGTCTTAACTATAAACGATACCGACTAGAGGTTAGTGAAGGTCATTGTCTTGACTAGTATCTTATGAGAAATCAAAGTCTTTGGGTTCCGGGGGGAGTATGGTCACAAGGCTGAAACTTAAAGGAATTGACGGAAGGGCACCACCAGGAGTGGAGCCTGCGGCTTAATTTGACTCAACACGGGAAAACTTACCAGGTCCAGACATAGGAAGGATAGACAGATTAA-AGCTCTTTCTTGATTCTATGGGTGGTGGTGCATGGCCGTTCTTAGTTGGTGGATTGATTTGTCAGGCTAATTCCGATAACGAACGAGACCTCCGCCTACTAAATGGATCCTCTTAGAGGGACACTATAAAGTGTAGGGAAGCTGGAGGCAATAACAGGTCTGTGATGCCCTTAGATGTCCTGGGCTGCACGCGCGCGACACTGATTCATTCAACAAGTGGCTGAATCGATAGATTT--GGCAAATCTTTTGAAAATGAATCGTGATGGGGATTGATGTCTGTAATAAA-CGTCATGAACGAGGAATTCCTAGTAAATGCAAGTCATCAACTTGCGTTGATTACGTCCCTGCCCTTTGTACACACCGCCCGTCGCACCTACCGATTGAATGGTCCGATGAACACTTTGGATTTTGAGAGAAGTTGTGTAAATCTTACCATTTAGAGGAAGGTGAAGTCGTAACAAGGTTTC
75CycSin  CATACGCTCGTCTCAAAGATTAAGCCATGCATGTGTAAGTATAAATAGTTAACTTTAAAACTGCGAATGGCTCATTATATCAGTTATAGTTTATTTGATACTAATTGGATAACCGTAGTAATTCTAGAGCTAATACATGAGTGTATTTATTAGATAGTGAGTAATAATAACTTATCGCATGCTTAGTAGCGATATATCTTTCAAGTTTCTGCCCTATCAGCTTTCGATGGTAGTGTATTGGACTACCATGGCAGTAACGGGTAACGAAGAATTTGGGTTCGATTTCGGAGAGGGAGCCTGAGAGATGGCTACCACATCCAAGGAAGGCAGCAGGCGCGTAAATTACCCAATCCTAATACAGGGAGGTAGTGACAATAAATAACAATGCGGAACTGTTTTGCAATTGGATTGAGAACAATGTACAAAACTTATCGATAAACAATTGGAGGGCAAGTCTGGTGCCAGCAGCCGCGGTAATTCCAGCTCCAATAGCGTATATTAACGTTGTTGCAGTTAAAAAGCTCGTAGTTGAAATGATGGTCATTTACTGTGAGAAAATTAGAGTGTTCAAAGCATACATTTGTTTGAATATATTAGCATGGAATAATCTTAAAAGCAA-GATTAAAAGGGACAGTTGGGGGTATTCATATTCAATAGTCAGAGGTGAAAATCTCGGATTTATGGAAGATGAACTAATGCGAAAGCATTTACCAAGGATGTTTTCATTAATCAAGAACGAAAGTTAGGGGATCGAAGAGGATTAGATACCCTCGTAGTCTTAACTATAAACGATACCGACTAGAGATTAATAAAGGTCATTGTCTTTATTAGTATCTTATGAGAAATCAAAGTCTTTGGGTTCCGGGGGGAGTATGGTCGCAAGGCTGAAACTTAAAGGAATTGACGGAAGGGCACCACCAGGAGTGGAGCCTGCGGCTTAATTTGACTCAACACGGGAAAACTTACCAGGTCCAGACATAGGAAGGATAGACAGATTAA-AGCTCTTTCTTGATTCTATGGGTGGTGGTGCATGGCCGTTCTTAGTTGGTGGATTGATTTGTCAGGCTAATTCCGATAACGAACGAGACCTCCGCTTATTAAATAGGTCTTCTTAAAAGGACACTATAAAATATAGGGAAGCTGGAGGCAATAACAGGTCTGTGATGCCCTTAGATGTTCTGGGCTGCACGCGCGCGACAATGATTAATTCAACAAGTAGCTTAATTGATAAATTT--GGCTACTCTTTTGAAAATTAATCGTGATGGGGATTGATGTTTGTAATTAA-TATCATGAACGAGGAATTCCTAGTAAATGTAAGTCATCAACTTACATTGATTACGTCCCTGCCCTTTGTACACACCGCCCGTCGCACCTACCGATTGAATGGTCCGATGAACATTTTGGATTTTGAAAGAAGTTATGTAAATCTTACCATTTAGAGGAAGGTGAAGTCGTAACAAGGTTTC
GECA2     CATACGCTGGTCTCAAAGATTAAGCCATGCATGTGTAAGTGTAAATGATTTAGTATGGAACTGCGAATGGCTCATTATATCAGTTATAGTTTATTTGATACTAGTTGGATAACCGTAGTAATTCTAGAGCTAATACATGAGTATGTTTATTAGTGTGTGAGTAATAATAATGTATCGTATGCCTGGTAGCGATGGATGATTTAAGTTTCTGCCCTATCAGCTTTGGATGGTAGTGTATTGGACTACCATGGCAGTAACGGGTAACGAAGAATTTGGGTTCGATTTCGGAGAGGGAGCCTGAGAGATGGCTACCACATCCAAGGAAGGCAGCAGGCGCGTAAATTACCCAATCCTGATATAGGGAGGTAGTGACAATAAATCCCAATGCGGAGCCGTTTTGCAATTGGATTGAGAATAACGTAAAAGCTTATTCGATAAACAATTGGAGGGCAAGTCTGGTGCCAGCAGCCGCGGTAATTCCAGCTCCAATAGCGTATATTAACGTTGTTGCAGTTAAAAAGCTCGTAGTTGAAGTGTACTACATTTACTGTGAGAAAATTAGAGTGTTCAAAGCAGACGTTTGTTTGAATAGATTAGCATGGGATAAT-AAGATACTAA-GTTTAATAGGAACAGTTGGGGGTATTCATATTCAATAGTCAGAGGTGAAATTCTTGGATTTATGGAAGATGAACGAATGCGAAAGCATTTACCAAGGATGTTTTCATTAATCAAGAACGAAAGTTAGGGGATCGAAGAGGATTAGATACCCTCGTAGTCTTAACTATAAACGATACCGACTAGGGCTTAGTGGAAGTCTTTGTTTTCATTAGGACCTTATGAGAAATCAAAGTCTTTGGGTTCCGGGGGGAGTATGGTCGCAAGGCTGAAACTTAAAGGAATTGACGGAAGGGCACCACCAGGAGTGGAGCCTGCGGCTTAATTTGACTCAACACGGGGAAACTTACCAGGTCCAGACATAGGAAGGATTGACAGATTGATAGCTCTTTCTTGATTCTATGGGTGGTGGTGCATGGCCGTTCTTAGTTGGTGGAGTGATTTGTCTGGTTAATTCCGATAACGAACGAGACCTCCTCTTGCTAAATAGATCTTCTTAGAAGGACACTAGTTAGACTGGGGAAGCTGGAGGCAATAACAGGTCTGTGATGCCCTTAGATGTTCTGGGCCGCACGCGCGCGACACTGAACTATTCAAGGAGTGGCTGTATCGATAGATAT--GGCGAATCTTAGTAAAATAGTTCGTGATGGGGATAGATGCTTGAAATTGTTCATCTTGAACGAGGAATTCCTAGTAAATGCAAGTCATCAACTTGCGTTGATTACGTCCCTGCCCTTTGTACACACCGCCCGTCGCACCTACCGATTGAATAGTCCGGTGAACACTTTGGATTGTATGAGAAGTTGTGTAAATCTTACTATTTAGAGGAAGGTGAAGTCGTAACAAGGTTTC
KINIX2    CATACGCTCGTCTCAAAGATTAAGCCATGCATGTGTAAGTGTAAATGATAAACTGTGTAACTGCGAATGGCTCATTATATCAGCTATAGTTTATTTGATACTATTTGGATAACCGTAGTAATTCTAGAGCTAATACATGAGTATGTTTATTAGTTGGTAAGTAATAATAAAGTATCGCATGCCAGGTAGCGATGGATGATTTAAGTTTCTGCCCTATCAGCTTTGGATGGTAGTGTATTGGACTACCATGGCGGTAACGGGTAACGAAGAATTTGGGTTCGATTTCGGAGAGGGAGCCTGAGAGATGGCTACCACATCCAAGGAAGGCAGCAGGCGCGTAAATTACCCAATCCTGACATAGGGAGGTAGTGACAATAAATCGCAATGCGGGACCGTTTTGCAATTGGATTGAGGATAATGTAAAAGATTATTCGATAAACAATTGGAGGGCAAGTCTGGTGCCAGCAGCCGCGGTAATTCCAGCTCCAATAGCGTATATTAACGTTGTTGCAGTTAAAAAGCTCGTAGTTGAAGTGTGTTCAGTTTACTGTGCGAAAATTAGGGTGTTCAAAGCGTGCGTGAGTTTGAATAGATTAGCATGGAATAAT-GTAGTGGTGA-GGTTAAAAGGAACAGTTGGGGGTATTCATATTCAATAGTTAGAGGTGAAATTCTCGGATTTATGGAAGATGAACGAATGCGAAAGCATTTACCAAGGATGTTTTCATTAATCAAGAACGAAAGTTAGGGGATCGAAGAGGATTAGATACCCTCGTAGTCTTAACTATAAACGATACCGACTAGGGCTTAGTGGGAGTCATTGTTTCCATTAGTACCTTATGAGAAATCAAAGTCTTTGGGTTCCGGGGGGAGTATGGTCGCAAGGCTGAAACTTAAAGGAATTGACGGAAGGGCACCACCAGGAGTGGAGCCTGCGGCTTAATTTGACTCAACACGGGGAAACTTACCAGGTCCAGACATAGGAAGGATTGACMGATTGATAGCTCTTTCTTGATTCTATGGGTGGTGGTGCATGGCCGTTCTTAGTTGGTGGAGTGATTTGTCTGGTTAATTCCGATAACGAACGAGACCTCCTCTTATTAAATAACATTTCTTAGAAGGACACTAGTTAGGCTGGGGAAGCTGGAGGCAATAACAGGTCTGTGATGCCCTTAGATGTTCTGGGCCGCACGCGCGCGACACTGAGCTATTCAAGGAGTGGCTGTATCGATAGATAT--GGCGGATCTTTGTAAGATAGTTCGTGATGGGGATAGATGCTTGAAATTGTTCATCTTGAACGAGGAATTCCTAGTAAATGCAAGTCATCAACTTGCGTTGATTACGTCCCTGCCCTTTGTACACACCGCCCGTCGCACCTACCGATTGAATAGTCCGGTGAACACTTTGGATTTCGGGAGAAGTTGTGTGAATCTTACTATTTAGAGGAAGGTGAAGTCGTAACAAGGTTTC
GERA3a    CATACGCTCGTCTCAMAGATTAAGCCATGCATGTGTAAGTGTAAATAGTATATTTTGGAACTGCGAATGGCTCATTATATCAGTTATAGTTTATTTGATACTAGTTGGATAACCGTAGTAATTCTAGAGCTAATACATGAGTGTGTTTATTAGTTGGTGAGTAATAGTAATGTATCGCATGCCAGGTAGCGATGGATCATTTAAGTTTCTGCCCTATCAGCTTTGGATGGTAGTGTATTGGACTACCATGGCGGTAACGGGTAACGAAGAATTTGGGTTCGATTTCGGAGAGGGAGCCTGAGAGATGGCTACCACATCCAAGGAAGGCAGCAGGCGCGTAAATTACCCAATCCTGACATAGGGAGGTAGTGACAATAAATCCCAATGCGGAACCGTTTTGCAATTGGATTGAGAATAACGCAAAAGCTTATTCGATAAACAATTGGAGGGCAAGTCTGGTGCCAGCAGCCGCGGTAAYTCCAGCTCCAATAGCGTATATTAACGTTGTTGCAGTTAAAAAGCTCGTAGTTGAAGTGYATTTCATTTACTGTGAGAAAATTAGAGTGTTCAAAGCAGACGTTTGTTTGAATAGATTAGCATGGAATAATAGTATAAGTAA-GATTAAAAGGAACAGTTGGGGGTATTCATATTCAATAGTCAGAGGTGAAATTCTCGGATTTATGGAAGATGAACGAATGCGAAAGCATTTACCAAGGATGTTTTCATTAATCAAGAACGAAAGTTAGGGGATCGAAGAGGATTAGATACCCTCGTAGTCTTAACTATAAACGATACCGACTAGGGCTTAGTGGAAGTCTTTGTTYTCATTAGGACCTTATGAGAAATCAAAGTCTTTGGGTTCCGGGGGGAGTATGGTCGCAAGGCTGAAACTTAAAGGAATTGACGGAAGGGCACCACCAGGAGTGGAGCCTGCGGCTTAATTTGACTCAACACGGGGAAACTTACCAGGTCCAGACATAGGAAGGATTGACAGATTGATAGCTCTTTCTTGATTCTATGGGTGGTGGTGCATGGCCGTTCTTAGTTGGTGGAGTGATTTGTCTGGTTAATTCCGATAACGAACGAGACCTCCTCTTATTAAATAAAATTTCTTAAAAGGACACTAGCTAGGCTGGGGAAGCCGGAGGCAATAACAGGTCTGTGATGCCCTTAGATGTTCTGGGCCGCACGCGCGCGACACTGAACTATTCAACAAGTGGCTGTATCGATAGATAT--GGCGAATCTTTTGAAAATAGTTCGTGATGGGGATAGATGCTTGAAATTGTTCATCTTGAACGAGGAATTCCTAGTAAACGCAAGTCATCAACTTGCATTGATTACGTCCCTGCCCTTTGTACACACCGCCCGTCGCACCTACCGATTGAATAGTCCGATGAACACTTTGGATTTCGGGAGAAGTCGTGTAAATCTTACTATTTAGAGGAAGGTGAAGTCGTAACAAGGTTTC
77PytSin  CATACGCTCGTCTCAAAGATTAAGCCATGCATGTATAAGTATAAATAGTAAACTTTAAAACTGCGAATGGCTCATTATATCAGTTATAGTTTATTTGATACTAC-TGGATAACCGTAGTAATTCTAGGGCTAATACATAAGTGTGTTTATTAGTTAGTGAGTAATAATAACCTATCGTATGCTTAGTAACGATATATCTTTCAAGTTTCTGCCCTATCAGCTTTCGATGGTAGTGTATTGGACTACCATGGCAGTAACGGGTAACGAAGAATTTGGGTTCGATTTCGGAGAGGGAGCCTGAGAGATGGCTACCACATCCAAGGAAGGCAGCAGGCGCGTAAATTGTCCAATCCTAACGTAGGGAGACAGTGACGATACGTCATGGGGAAGAACTGTTAGTCCACCAGATTGAGAACAAAGTACAATTCTTATCGATAAACAATTGGAGGGCAAGTCTGGTGCCAGCAGCCGCGGTAATTCCAGCTCCAATAGCGTATATTAATGTTGTTGCAGTTAAAAAGCTCGTAGTTGAAATGTTGGTCATTTACTGTGAGAAAATTAGAGTGTTCAAAGCATACGTTAGTTTGAATACATTAGCATGGAATAATAATAAAAGCAA-GATTAAAAGGGATAGTTGGGGGTATTCATATTCAATAGTCAGAGGTGAAATTCTCGGATTTATGGAAGATGAACTAGTGCGAAAGCATTTACCAAGGATGTTTTCATTAATCAAGAACGAAAGTTAGGGGATCGAAGAGGATCAGATACCCTCGTAGTCTTAACTATAAACGATACCGACTAGAGATTTGTAGAAGTCAATGTTTCTATAAGCATCTTATGAGAAATCAAAGTCTTTGGGTTCCGGGGGGAGTATGGTCGCAAGGCTGAAACTTAAAGGAATTGACGGAAGGGCACCACCAGGAGTGGAGCCTGCGGCTTAATTTGACTCAACACGGGGAAACTTACCAGGTCCAGACATAGGAAGGATTGACAGATTGATAGCTCTTTCTTGATTCTATGGGTGGTGGTGCATGGCCGTTCTTAGTTGGTGGGGTGACTTGTCTGGCTAATTCCGATAACGAACGAGACCTCCGCCTATTAAATAGTACTTCTTAAAGGGACACTATATAGTGTAGGGAAGCTGGAGGCAATAACAGGTCTGTGATGCCCTTAGATGTTCTGGGCTGCACGCGCGCGACACTGATATATTCAACAAGTAGCTGTATCGATAGATTT--AGCAAATCTTTTGAAAATATATCGTGATGGGGATTGATGCTTGAAATTTTTCATCATGAACGAGGAATTCCTAGTAAACGCAAGTCATCAACTTGCATTGATTACGTCCCTGCCCTTTGTACACACCGCCCGTCGCACCTACCGATTGAATGGTCCGATGAACACTTTGGATTTTAGAAGAAGTCGTGTAAATCTTACCATTTAGAGGAAGGTGAAGTCGTAACAAGGTTTC
74CycSin  CATACGCTCGTCTCAAAGATTAAGCCATGCATGTATAAGTATAAATAGTCAACTTTAAAACTGCGAATGGCTCATTATATCAGTTATAGTTTATTTGATGCTAC-TGGATAACCGTAGTAATTCTAGGGCTAATACATACGTGTGTTTATTAGTTAGTGAGTAATAATAACCTATCGTATGCTTAGTAACGATATATCTTTCAAGTTTCTGCCCTATCAGCTTTCGATGGTAGTGTATTGGACTACCATGGCAGTAACGGGTAACGAAGAATTTGGGTTCGATTTCGGAGAGGGAGCCTGAGAGATGGCTACCACATCCAAGGAAGGCAGCAGGCGCGTAAATTGTCCAATCCTAACGTAGGGAGACAGTGACGATACGTCATGGGGAAGAACTGTTAGTCCACCAGATTGAGAACAAGGTATAATTCTTATCGATAAACAATTGGAGGGCAAGTCTGGTGCCAGCAGCCGCGGTAATTCCAGCTCCAATAGCGTATATTAATGTTGTTGCAGTTAAAAAGCTCGTAGTTGAAATGTTGGTCGTTTACTGTGAGAAAATTAGAGTGTTCAAAGCATACGTTAGTTTGAATACATTAGCATGGAATAATACTAAAAGCAA-GATTAAAAGGGATAGTTGGGGGTATTCATATTCAATAGTCAGAGGTGAAATTCTCGGATTTATGGAAGATGAACTAGTGCGAAAGCATTTACCAAGGATGTTTTCATTAATCAAGAACGAAAGTTAGGGGATCGAAGAGGATCAGACACCCTCGTAGTCTTAACTATAAACGATACCGACTAGAGATTTATAGAAGTCAATGTTTCTATAAGCATCTTATGAGAAATCAAAGTCTTTGGGTTCCGGGGGGAGTATGGTCGCAAGGCTGAAACTTAAAGGAATTGACGGAAGGGCACCACCAGGAGTGGAGCCTGCGGCTTAATTTGACTCAACACGGGGAAACTTACCAGGTCCAGACATAGGAAGGATTGACAGATTGATAGCTCTTTCTTGATTCTATGGGTGGTGGTGCATGGCCGTTCTTAGTTGGTGGGGTGACTTGTCTGGCTAATTCCGATAACAAACGAGACCTCCGCCTATTAAATAGAACTTCTTAAAGGGACACTATATAGTGTAGGGAAGCTGGAGGCAATAACAGGTCTGTGATGCCCTTAGATGTTCTGGGCTGCACGCGCGCGACACTGATATATTCAACAAGTAGCTGGATTGATAAATTT--GGCAAATCTTTTGAAAATATATCGTGATGGGGATTGATGCTTGAAATTTTTCATCATGAACGAGGAATTCCTAGTAAACGCAAGTCATCAACTTGCATTGATTACGTCCCTGCCCTTTGTACACACCGCCCGTCGCACCTACCGATTGAATGGTCCGATGAACACTTTGGATTTTGAAAGAAGTCGTGTAAATCTTACCATTTAGAGGAAGGTGAAGTCGTAACAAGGTTTC
78LapSin  CATACGCTCGTCTCAAAGATTAAGCCATGCATGTGTAAGTTTAAATAGTAAACATTAAAACTGCGAATGGCTCATTATATCAGTTATAGTTTATTTGATGCTAT-TGGATAACCGTAGTAATTCTAGGGCTAATACATATGGATATTTATTAGTTTGTGAGTAATAATAACTTATCGTATGCTAAGTAACGATAGATCTTTTAAGTTTCTGCCCTATCAGCTTTGGATGGTAGTGTATTGGACTACCATGGCAGTAACGGGTAACGAAGAATTTGGGTTCGATTTCGGAGAGGGAGCCTGAGAGATGGCTACCACATCCAAGGAAGGCAGCAGGCGCGTAAATTGTCCAATCCTAATACAGGGAGACAGTGACGATACGTCATAGAGGAGAACAGTTATCCAACTAAATTGAGAACAATGTAGAATAGTTATTGATAAACAATTGGAGGGCAAGTCTGGTGCCAGCAGCCGCGGTAATTCCAGCTCCAATAGCGTATATTAATGTTGTTGCAGTTAAAAAGCTCGTAGTTGAAATGTTGATCATTTACTGTGAGAAAATTAGAGTGTTCAAAGCAAACGTTAGTTTGAATACATTAGCATGGAATAATAATAAAAGTAA-GATTAAAAGGGATAGTTGGGGGTATTTATATTCAATAGTCAGAGGTGAAATTCTCGGATTTATGGAAGATAAACTAATGCGAAAGCATTTACCAAGGATGTTTTCATTAATCAAGAACGAAAGTTAGGGGATCGAAGAGGATCAGATACCCTCGTAGTCTTAACTATAAACGATACCGACTAGAGATTAGTAGAAGTCATAGTTTCTATTAGTATCTTATGAGAAATCAAAGTCTTTGGGTTCCGGGGGGAGTATGGTCGCAAGGCTGAAACTTAAAGGAATTGACGGAAGGGCACCACCAGGAGTGGAGCCTGCGGCTTAATTTGACTCAACACGGGAAAACTTACCAGGTCCAGACATAGGAAGGATTGACAGATTGCTAGCTCTTTCTTGATTCTATGGGTGGTGGTGCATGGCCGTTCTTAGTTGGTGGGGTGACTTGTCTGGGTAATTCCGATAACGAACGAGACCTCCGCCTATTAAATAGAACTTCTTAAAGGGACATTATATAGTATAAGGAAGCTGGAGGCAATAACAGGTCTGTGATGCCCTTAGATGTTCTGGGCTGCACGCGCGCGACACTGATATATTCAACAAGTTGCTATATTGTTGAATAT--GGCAAATCTTTTGAAAATATATCGTGATGGGGATTGATGATTGAAATTATTCATCATGAACGAGGAATTCCTAGTAAATGTAAGTCATCAACTTGCATTGATTACGTCCCTGCCCTTTGTACACACCGCCCGTCGCACCTACCGATTGAATGGTCCGATGAACACTTTGGATCTTAAGAGAAGTTGTGTAAATCTTACCATTTAGAGGAAGGTGAAGTCGTAACAAGGTTTC
82RanJap  CATACGCTCGTCTCAAAGATTAAGCCATGCATGTGTAAGTATAAATCTTAAACTTTAAAACTGCGAATGGCTCATTATATCAGTTATAGTTTATTTGATACTACTTGGATAACCGTAGTAATTCTAGAGCTAATACATGTATGTGTTTATTAGTTAGTGAGTAATAATAACCTATCGTATGCTCGGTAGCGATATATCTTTTAAGTTTCTGCCCTATCAGCTTTCGATGGTAGTGTATTGGACTACCATGGCAGTAACGGGTAACGAAGAATTTGGGTTCGATTTCGGAGAGGGAGCCTGAGAGATGGCTACCACATCCAAGGAAGGCAGCAGGCGCGTAAATTACCCAATCCTAATACAGGGAGGTAGTGACAATAAATCACAATGTGGAACTGTTTTGCAATTGGATTGAGAACAATGTACAAACTTTATCGATTAACAATTGGAGGGCAAGTCTGGTGCCAGCAGCCGCGGTAATTCCAGCTCCAATAGCGTATATTAATATTGTTGCAGTTAAAAAGCTCGTAGTTGAAATATTAGTCATTTACTGTGAGAAAATTAGAGTGTTCAAAGCAAACGTTTGTTTGAATACATTAGCATGGAATAATAATAAAAGCAA-GATTAATAGGGATAGTTGGGGATATTTATATTCAATAGTCAGAGGTGAAATTCTCGGATTTATGGAAGATAAACTAATGCGAAAGCATTTACCAAGGATGTTTTCATTAATCAAGAACGAAAGTTAGGGGATCGAAGAGGATCAGATACCCTCGTAGTCTTAACTATAAACGATACCAACTAGGGATTAGTAATTATCTATGTTTTTATTAGTACCTTATGAGAAATCAAAGTTTTTGGGTTCCGGGGGGAGTATGGTCGCAAGGCTGAAACTTAAAGGAATTGACGGAAGGGCACCACCAGGAGTGGAGCCTGCGGCTTAATTTGACTCAACACGGGGAAACTTACCAGGTCCAGACATAGGAAGGATTGACAGATTGATAGCTCTTTCTTGATTCTATGGGTGGTGGTGCATGGCCGTTCTTAGTCGGTGAAGTGATTTGTCTGGTTTATTCCGTTAACGGACGAGACCTCCGCCTATTAAATAGTTCTTCTTAAAGGGACATTATAAAGTATAAGGAAGCTGGAGGCAATAACAGGTCTGTGATGCCCTTAGATGTTCTGGGCTGCACGCGCGCGACACTGATCTATTCAACAAGTTACTTTATTGATAAATAT--TGTTAATCTTTTGAAAATAGATCGTGATGGGGATTGATGCTTGAAATTTTTCATCATGAACGAGGAATTCCTAGTAAATGTAAGTCATCAACTTACATTGATTACGTCCCTGCCCTTTGTACACACCGCCCGTCGCACCTACCGATTGAATGGTCCGATGAACACTTTAGATTTTAAAAGAAGTCGTGTAAATCTTACCATTTAGAGGAAGGTGAAGTCGTAACAAGGTTTC
76GeoSin  CATACGCTCGTCTCAAAGATTAAGCCATGCATGTGTAAGTATAAATGTTATAAAGTGAAACTGCGAATGGCTCATTATATCAGTTATAATTTATTTGATACTAGTTGGATAACCGTAGTAATTCTAGAGCTAATACATGCATGTATTTGTGAGATGGTGAAT-ATAATAATTGATCGTATGCTGAGTAACGATAAATAACTCAAGTTTCTGCCCTATCAGCTTTCGATGGTAGTGTATTGGACTACCATGGCAGTAACGGGTAACGAAGAATT-GGGTTCGATTTCGGAGAGGGAGCCTGAGAAATGGCTACCACATCCAAGGAAGGCAGCAGGCGCGTAAATTACCCAATCCTGACATAGGGAGGTAGTGACAATAAATACTAATGTGGAACTGTTTTACAATTGGAATGAGAACAATATAAATCCATTATCGAGGAACAATTGGAGGGCAAGTCTGGTGCCAGCAGCCGCGGTAATTCCAGCTCCAACAGCGTATATTAAAGTTGTTGCAGTTAAAAAGCTCGTAGTTGAATTTCATATCGTTTACTGTGAAAAAATTAGAGTGTTCAAAGCAAATTTTTGTTTGAATATATTAGCATGGAATAATAATAAAAGTAATGATTAATAGGGACAGTTGTGGGTATTTATATTTAATTGTCAGAGGTGAAATTCTCGGATTTATGAAAGATAAACAAATGCGAAAGCATTTAGTTAGGATGTTTTCATTAATCAAGAACGAAAGTTTGGGGATCGAAGAGGATTAGATACCCCCGTAGTCTTAACTATAAACTATACCGACTAGAGATTGGTAAGATACTAAGTATTTATCAGAATCTTATGAGAAATCAAAGTCTTTGGGTTCTGGGGGGAGTATGGTCGCAAGGCTGAAACTTAAAGGAATTGACGGAAGGGCACCACCAGGAGTGGAGCCTGCGGCTTAATTTGACTCAACACGGGGAAACTTACCAGGTCCAGACATAGTAAGGATTGACAGATTGATAGTTCTTTCTTGATTCTATGGGTGGTGGTGCATGGCCGTTCTTAGTTGGTGGAGTGATTTGTCTGGTTAATTCCGATAACGAACGAGACCTCCGCTTGCTAAATAGAACTTCTTAGAAGGACACTGAAAAATTCAGGGAAGTTGGAGGCAATAACAGGTCTGTGATGCCCTTAGATGTTCTGGGCCGCACGCGCGCTACACTGATATATTCAACAAGTACCTAGATTGATAAATTTTAGGGTAATCTTATAAAAATATATCGTGCTGGGGATAGATGCTTGTAATTATTCATCTTGAACGAGGAATTCCTAGTAAACGCAAGTCATCAGCTTGCATTGATTACGTCCCTGCCCTTTGTACACACCGCCCGTCGCACCTACCGATTGAATGGTCCGATGAACACTTTAGATTGTATAAGAAGTCGTGTAAATCTTACCATTTAGAGGAAGGTGAAGTCGTAACAAGGTTTC
79BufJap  CATACGCTCGTCTCAAAGATTAAGCCATGCATGTGTAAGTATAAATGTTATAAAGTGAAACTGCGAATGGCTCATTATATCAGTTATAATTTATTTGATACTAGTTGGATAACCGTAGTAATTCTAGAGCTAATACATGAATGTATTTATTAGATGGTGAATCATAATAATTGATCGTATGCTAAGTAACGATAAATCAATCAAGTTTCTGCCCTATCAGCTTTGGATGGTAGTGAATTGGACTACCATGGCAGTAACGGGTAACGAAGAATTTGGGTTCGATTTCGGAGAGGGAGCCTGAGAAATGGCTACCACATCCAAGGAAGGCAGCAGGCGCGTAAATTACCCAATCCTGACATAGGGAGGTAGTGACAATAAATCGCAATGTGGAACTGTTTTACAATTGGAATGAGAAAAATTCAAATCCATTATCGAGGAACAATTGGAGGGCAAGTCTGGTGCCAGCAGCCGCGGTAATTCCAGCTCCAATAGCGTATATTAAAGTTGTTGCAGTTAAAAAGCTCGTAGTTGAATTTTATATCATTTACTGTGAAAAAATTAGAGTGTTCAAAGCAAACTTTTATTTGAATATATTAGCATGGAATAATAATAAAAGTAATGATTAATAGGGACAGTTGTGGGTATTTATATTTAATTGTCAGAGGTGAAATTCTCGGATTTATGAAAGATAAACAAATGCGAAAGCATTTACCAAGGATGTTTTCATTAATCAAGAACGAAAGTTAGGGGATCGAAGAGGATTAGATACCCTCGTAGTCTTAACTATAAACTATACCGACTAGAGATTGGTAAGATACTAAGTATTTATCAGAATGTTATGAGAAATCAAAGTCTTTGGGTTCTGGGGGGAGTATGGTCGCAAGGCTGAAACTTAAAGGAATTGACGGAAGGGCACCACCAGGAGTAGAGCCTGCGGCTTAATTTGACTCAACACGGGGAAACTTACCAGGTCCAGACATAGTAAGGATTGACAGATTGATAGTTCTTTCTTGATTCTATGGGTGGTGGTGCATGGCCGTTCTTAGTTGGTGGAGTAATTTGTCTGGTTAATTCCGATAACGAACGAGAACTCCGCTTGCTAAATAGAACTTCTTAGAAGGACACTGAAAAATTCAGGGAAGTTGGAGGCAATAACAGGTCTGTGATGCCCTTAGATGTTCTGGGCCGCACGCGCGCTACACTGATATATTCAACAAGTACCTAGATTGAGAAATTTTAGGGTAATCTTATAAAAATATATCGTGATGGGGATAGATGCTTGTAATTATTCATCTTGAACGAGGAATTCCTAGTAAACGCAAGTCATCAGCTTGCATTGATTACGTCCCTGCCCTTTGTACACACCGCCCGTCGCACCTACCGATTGAATGGTCCGATGAACACTTTAGATTGTATAAGAAGTCGTGTAAATCTTACCATTTAGAGGAAGGTGAAGTCGTAACAAGGTTTC
81RanJap  CATACGCTCGTCTCAAAGATTAAGCCATGCATGTGTAAGTATAAATGTTATAAAGTGAAACTGCGAATGGCTCATTATATCAGTTATAATTTATTTGATACTAGTTGGATAACCGTAGTAATTCTAGAGCTAATACATGAATGTATTTATTAGATGGTGAATCATAATAATTGATCGTATGCTAAGTAACGATAAATCAATCAAGTTTCTGCCCTATCAGCTTTGGATGGTAGTGTATTGGACTACCATGGCAGTAACGGGTAACGAAGAATTTGGGTTCGATTTTGGAGAGGGAGCCTGAGAAATGGCTACCACATCCAAGGAAGGCAGCAGGCGCGTAAATTACCCAATCCTGACATAGGGAGGTAGTGACAATAAATAGCAATGTGGAACTGTTTTACAATTGGAATGAGAAAAATTCAAATCCATTATCGAGGAACAATTGGAGGGCAAGTCTGGTGCCAGCAGCCGCGGTAATTCCAGCTCCAATAGCGTATATTAAAGTTGTTGCAGTTAAAAAGCTCGTAGTTGAATTTTATATCATTTACTGTGAAAAAATTAGAGTGTTCAAAGCAAACTTTTATTTGAATATATTAGCATGGAATAATAATAAAAGTAATGATTAATAGGGACAGTTGTGGGTATTTATATTTAATTGTCAGAGGTGAAATTCTCGGATTTATGAAAGATAAACAAATGCGAAAGCATTTACCAAGGATGTTTTCATTAATCAAGAACGAAAGTTAGGGGATCGAAGAGGATTAGATACCCTCGTAGTCTTAACTATAAACTATACCGACTAGAGATTGGTAAGATACTAAGTATTTATCAGAATGTTATGAGAAATCAAAGTCTTTGGGTTCTGGGGGGAGTATGGTCGCAAGGCTGAAACTTAAAGGAATTGACGGAAGGGCACCACCAGGAGTGGAGCCTGCGGCTTAATTTGACTCAACACGGGGAAACTTACCAGGTCCAGACATAGTAAGGATTGACAGATTGATAGTTCTTTCTTGATTCTATGGGTGGTGGTGCATGGCCGTTCTTAGTTGGTGGAGTGATTTGTCTGGTTAATTCCGATAACGAACGAGACCTCCGCTTGCTAAATAGAACTTCTTAGAAGGACACTGAAAAATTCAGGGAAGTTGGAGGCAATAACAGGTCTGTGATGCCCTTAGATGTTCTGGGCCGCACGCGCGCTACACTGATATATTCAACAAGTACCTAGATTGAGAAATTTTAGGGTAATCTTATAAAAATATATCGTGATGGGGATAGATGCTTGTAATTATTCATCTTGAACGAGGAATTCCTAGTAAACGCAAGTCATCAGCTTGCATTGATTACGTCCCTGCCCTTTGTACACACCGCCCGTCGCACCTACCGATTGAATGGTCCGATGAACACTTTAGATTGTATAAGAAGTCGTGTAAATCTTACCATTTAGAGGAAGGTGAAGTCGTAACAAGGTTTC
GERA3b    CATACGCTCGTCTCWAAGATTAAGCCATGCATGTGTAAGTATAAATAATATATAGTGAAACTGCGAATGGCTCATTATATCAGTTATAGTTTATTTGATACTAGTTGGATAACCGTAGTAATTCTAGAGCTAATACATGCATGTATTTATTAGATGGTGAATCATAATAACTAATCGCATGGCAGCTAGCGATAAATCATTCAAGTTTCTGCCCTATCAGCTTTCGATGGTAGTGTATTGGACTACCATGGCAGTAACGGGTAACGAAGAATTTGGGTTCGATTTCGGAGAGGGAGCCTGAGAAATGGCTACCACATCCAAGGAAGGCAGCAGGCGCGTAAATTACCCAATCCTAATTCAGGGAGGTAGTGACAATAAATAACAATGCGGAACAGTTTTGCAATTGGAATGAGAACAATTTAAATCCCTTATCGAGGAACAATTGGAGGGCAAGTCTGGTGCCAGCAGCCGCGGTAATTCCAGCTCCAATAGCGTATATTAAAGTTGTTGCAGTTAAAAAGCTCGTAGTTGAATTTGATATCATTTACTGTGAAAAAATTAGAGTGTTCAAAGCAGATTTTGGTTTGAATACATTAGCATGGAATAATAATAAAGGTAATGATTAATAGGGACAGTTGGGGGTATTCATATTCAATTGTCAGAGGTGAAATTCTCGGATTTATGGAAGATGAACTAGTGCGAAAGCATTTACCAAGGATGTTTTCATTAATCAAGAACGAAAGTTAGGGGATCGAAGAGGATTAGATACCCTCGTAGTCTTAACTATAAACTATACCGACTAGGGATTGGTAAATTACAAAGTATTTATCAGCACCTTATGAGAAATCAAAGTCTTTGGGTTCCGGGGGGAGTATGGTCGCAAGGCTGAAACTTAAAGGAATTGACGGAAGGGCACCACCAGGAGTGGAGCCTGCGGCTTAATTTGACTCAACACGGGGAAACTTACCAGGTCCAGACATAGTAAGGATTGACAGATTGACAGCTCTTTCTTGATTCTATGGGTGGTGGTGCATGGCCGTTCTTAGTTGGTGGAGTGATTTGTCTGGTTAATTCCGATAACGAACGAGACCTCCGCCTGCTAAATAGTACTTCTTAGAGGGACACTAGGAAACTTAGGGAAGTCGGAGGCAATAACAGGTCTGTGATGCCCTTAGATGTTCTGGGCCGCACGCGCGCTACACTGATGTATTCAACGAGTTCCTTGATTGATAAATCT--GGGTAATCTTGTAAAAATACATCGTGCTGGGGATAGATGCTTGTAATTATTCATCTTGAACGAGGAATTCCTAGTAAACGCAAGTCATCAGCTTGCATTGATTACGTCCCTGCCCTTTGTACACACCGCCCGTCGCACCTACCGATTGAATGGTCCGATGAACACTTTGGATTGTATGAGAAGTCGTGTAAATCT-AC??????????????????????????????????
Protoop   CATACGCTCGTCTCAAAGATTAAGCCATGCAAGTGTAAGTATAAGCTTTATATAGTGAAACTGCGAATGGCTCATTATATCAGTTATCGTTTATTTGATACTAGATGGATAACCGTAGTAATTCTAGAGCTAATACATGCATGCATTTATTAGATGATGATTCATAATAACTGATCGCAGTTGTTCCGGCGATAAATCATTTAAGTTTCTGCCCTATCAGCTTTGGATGGTAGTGTATTGGACTACCATGGCAATAACGGGTAACGAAGAATTTGGGTTCGATTTCGGAGAGGGAGCCTGAGAAACGGCTACCACATCCAAGGAAGGCAGCAGGCGCGTAAATTACCCAATCCTAACATAGGGAGGTAGTGACAAGAAATAACAATGCTGAGCGGTTTAGCAATTGTGCTGAGTGAAATTTAAA--TAACTCAACGAATCAATTGGAGGGCAAGTCTGATGCCAGCAGCCGCGGTAACTTCAGCTCCAATAGCGTATATTAACATTGTTGCATTTAAAAAGCTCGTAGTTGAATTTACATTATTTTACTGTGAGAAAATTAGAGTGTTTAAAGCATGCATTAGCTTGAATACATTAGCATGGAATAATAATAAAAATTAAGATTAATAGGGACAATTGGGGGTATTTATATTTCATAGTCAGAGGTGAAATTCTGGGATTTATGAAAGATAAACAAATGCGAAAGCATTTACCAAGGATGTTTTCATTAATCAAGAACGAAAGTTAGGGGATCAAAGAGGCTTAGATACCCTCGTAGTCTTAACTATAAACTATAACACCTAGGGATTAGTATTGCTATCTAAGTATATTAGTACCTAATGGGAAACCAAAGGTTTTGGCTTATGGGGGGAGTACGGTCGCAAGGCTGAAACTTAAAGGAATTGACGGAAGGGCAC-ACCAGATATGGGTTATGCGGCTTAATTTGACTCAACACGGGGAAACTTACCAGGTCCAGACACAGTAAGGATTGACAGATTGA-AGCTCTTTCTTGATTCTGTGGGTGGTGGTGCATGGCCGTTCTTAGTTGGTGGAGTGATTTGTCTGGTTAATTCCGATAACGAACGAGACCTCCGCTTATTAAATAATATTTCTTAAAAGGACACTAGATATTCTAGGGAAGTTGGAGGCAATAACAGGTCTGTGATGCCCTTAGATGTTCTGGGCCGCACGTGTGACACAATGATATATACAACAAGTACCTAAATTGAAAAATTG--TGGTAATCTTT--AATATATATCGTGTTTGGGATTGATGCTTGTAATTATTCATCATGAACGAGGAACACCTAGTAAGTGCAAGTCATCAGCTTGCGCTGAATACGTCCCTGCCCTTTGTACACACCGCCCGTCGCACCTACCGATTGGATGGTCCGGTGAAAACAATAGAAATTGT-TAAAGTTGTTTAAATCTTACTATCTAGAGGAAGGTGAAGTCGTAACAAGGTTTC
RAPI      CATACGCTCGTCTCAAAGATTAAGCCATGCAAGTCTAAGTATAAGCAACATACAGTGAAACTGCGAATGGCTCATTATATCAGTTATCGTTTCATTGATACTACATGGATAACCGTAGTAATTCTAGAGCTAATACATGCAAGCATTTATTAGACGGTGATTCATAATAACTGATCGCAGTGGATCCGGCGATGAATCATTCAAGTTTCTGCCCTATCAGCTTTCGATGGTAGTGTATTGGACTACCATGGCGGTAACGGGTAACGAAGAATTTGGGTTCGATTTCGGAGAGGGAGCCTGAGATACGGCTACCACATCCAAGGAAGGCAGCAGGCGCGTAAGTTACCCAACCCTGACACAGGGAGGTAGTGACAAGAAATAACGATGCGTGGCCGCTTCGCAATTGTGCTGAGTGCAATCTAAA--TCCCTCAGCGAATCCATTGGAGGGCAAGTCTGATGCCAGCAGCCGCGGTAACTTCAGCTCCAATAGCGTATATTAACATTGTTGCATTTAAAAAGCTCGTAGTTGAATTTGCA-TCTTTTACTGTGAGAAAATTAGAGTGTTTAAAGCAGGCATGAGCTTGAATACATTAGCATGGAATAATAAGAAAAGTAATGATTAATAGGGACAGTTGGGGGTATTCATATTTCATAGTCAGAGGTGAAATTCTGGGATTTATGAAAGATGAACAAGTGCGAAAGCATTTACCAAGGATGTTTTCATTAATCAAGAACGAAAGTTAGGGGATCAAAGAGGCTTAGATACCCTCGTAGTCTTAACTATAAACGATAACACCTAGGGATTGGTTCGTAAGCT-TTACGTATCAGCACCTTATGGGAAACCAAAGGGTTTGGCTTATGGGGGGAGTACGGTCGCAAGGCCGAAACTTAAAGGAATTGACGGAAGGGCAC-ACCAGATATGGGTTATGCGGCTTAATTTGACTCAACACGGGGAAACTTACCAGGTCCAGACACAGTTAGGATTGACAGATTGA-AGCTCTTTCTTGATTCTGTGGGTGGTGGTGCATGGCCGTTCTTAGTTGGTGGAGTGATTTGTCTGGTTAATTCCGATAACGAACGAGACCTCCGCCTGCTAAATAGAACTTCTTAGAGGGACACTGGAGATTCCAGGGAAGTTGGAGGCAATAACAGGTCTGTGATGCCCTTAGATGTTCTGGGCCGCACGTGTGACACACTGATATATTCAACAAGTTCCTTGACTGAGAAGTCT--GGGTAATCTTTTGAAGATATATCGTGTTTGGGATTGATGCTTGTAATTATTCATCATGAACGAGGAACACCTAGTAAGTGCAGGTCATCAGCCTGCGCTGAATACGTCCCTGCCCTTTGTACACACCGCCCGTCGCACCTACCGATTGGATGGTCCGGTGAAAACTATGGAGGACGTCCGAAGTTGTTTAAATCTTATCATCTAGAGGAAGGTGAAGTCGTAACAAGGTTTC
Proterom  CATACGCTCGTGTCAAAGATTAAGCCATGCAAGTATAAGTATAAATCATATACAGTGAAACTGCGAATGGCTCATTATATCAGTTATTGTTTCTTTGATTCTACAAGGATAACCGTAGTAATTCTAGAGCTAATACTTGAATGTAATTATTAGAAGGTGAGTCATAATAAATGATCGT---CTTAGGGACGATAAATCATTCAAGTTTCTGCCCTATCAGCTTTCGATGGTAGTGTATTGGACTACCATGGCGTTAACGGGTAACGAAGAATTCGGGTTTGATTTCGGAGAGGGAGCCTGAGAAATGGCTACCACATCCAAGGAAGGCAGCAGGCGCGTAAATTACCCAATCCTAACATAGGGAGGTAGTGACAACAAATAACAATGTGGAGCTGTTCTGCAATTGGAATGAGTGACAATTAAAATTCGTTTACAAAAGCTAGTAGTGGGCAAGTATGGTGCCAGCAGCCGCGGTAATACCATCATTACAAGCGTATATTAAAATTGTTGCATTTAAAAAGCTCGTAGTTGAATAATGAACCATTTACTGTGAAAAAATTAGAGTGTTTAAAGCAAATTGTATATTGAATATATTAGCATGGAATAATAATAGTAATAATGATTAATAGGGATAGTTGGGGGTATTCATATTTCATAGTCAGAGGTGAAATTCAAGGATTTATGAAAGATGAACAAATGCGAAAGCATTTACCAAGGATGTTTTCATTAATCAAGAACGAAAGTTAGGGGATCAAAGAGGCTTAGATACCCTCGTAGTCTTAACTATAAACTATAACGACTAGATATTAGTATAAAAAAATATAAATATTAGTATCTAAAAGGAAAGCAAAGTGTATGGTTTATGGGGGGAGTACGGTCGCAAGTCTGAAACTTAAAGGAATTGACGGAAGGGCACCACCAGATATGGGTTATGCGGCTTAATTTGACYCAACACGGGGAAACTTACCAGGTCCAGACACAGTAAGGATTGACAGATTGA-ATCTCTATCTTGATTTTGTGGGTGGTGGTGCATGGCCGTTCTTAGTTGGTGGAGTGATTTGTCTGGTTAATTCCGTTAACGAACGAGACCTTAACTAATTAAATAGAACTTCTTAAAAGAACTCTAGGAACTCTAGGGAAGTATAAGGCAATAACTGGTCTGTGATGCCCTTAGATGTTCTGGGCCGCAC?CGTGACACAATGATATATAATACAATGAGCTGGACTGAGAGGTCT--GGCTAATCTATGTAAAATATATCATATTAGGGATAGATGCTTGCAATTATTCATCTTGAACGAGGAACACCTAGTAAGGGTAAGTCATCAGCTTACCTTGAATACGTCCCTGCCCTTTGTACACACCGCCCGTCGCACCTACCGATTGAATGATGAGGTGAAAAAGATAGAGAGTTTCACAAGTCTTTTAAATCTTATTATTTAGAGGAAGGTGAAGTCGTAACAAGGTTTC
	;
End;
