# Supplementary material for: SlowFaster, a user-friendly program for slow-fast analysis and its application on phylogeny of Blastocystis
Source: BMC Bioinformatics. 2008 Aug 15;9:341. doi: 10.1186/1471-2105-9-341 (PMC2529323; doi:10.1186/1471-2105-9-341)
Supplement: Additional file 3 — Sample data. Zip archive containing sample data – alignments in Phylip, FASTA and NEXUS format and tree files in Newick format. [file 1471-2105-9-341-S3.zip › SampleData/Blasto.phy]

 34 1471
59QuaJap?    CATACGCTCG TCTCAAAGAT TAAGCCATGC ATGTGTAAGT CTAAATAGTT 
95HomChi     CATACGCTCG TCTCAAAGAT TAAGCCATGC ATGTGTAAGT CTAAATAGTT 
32ChiFra?    CATACGCTCG TCTCAAAGAT TAAGCCATGC ATGTGTAAGT CTAAATAGGT 
5HomJap      CATACGCTCG TCTCAAAGAT TAAGCCATGC ATGTGTAAGT CTAAATAGTT 
71ChiJap?    CATACGCTCG TCTCAAAGAT TAAGCCATGC ATGTGTAAGT CTAAATAGTT 
13HomJap?    CATACGCTCG TCTCAAAGAT TAAGCCATGC ATGTGTAAGT CTAAATAGTT 
47CerJap     CATACGCTCG TCTCAAAGAT TAAGCCATGC ATGTGTAAGT GTAAATGTAC 
29HomUSA?    CATACGCTCG TCTCAAAGAT TAAGCCATGC ATGTGTAAGT GTAAATATAC 
68MacJap?    CATACGCTCG TCTCAAAGAT TAAGCCATGC ATGTGTAAGT ATAACTAATT 
46MacJap     CATACGCTCG TCTCAAAGAT TAAGCCATGC ATGTGTAAGT ATAACTAATT 
GEPA2        CATACGCTCG TCTCAAAGAT TAAGCCATGC ATGTGTAAGT ATAACTAATT 
25PigThai    NNNNNNNNNN NNNNNNAGAT TA-GCCATGC ATGTGTAAGT ATAAATAATT 
56PigJap?    CATACGCTCG TCTCAAAGAT TAAGCCATGC ATGTGTAAGT ATAAATAATT 
66PigJap?    CATACGCTCG TCTCAAAGAT TAAGCCATGC ATGTGTAAGT ATAAATAATT 
86Rat?       CATACGCTCG TCTCAAAGAT TAAGCCATGC ATGTGTAAGT ATAAATATTT 
55RatJap?    CATACGCTCG TCTCAAAGAT TAAGCCATGC ATGTGTAAGT ATAAATATTT 
44ArgJap     CATACGCTCG TCTCAAAGAT TAAGCCATGC ATGTGTAAGT ATAAATAGTT 
40HomFra?    CATACGCTCG TCTCAAAGAT TAAGCCATGC ATGTGTAAGT ATAAATAGTT 
17HomJap?    CATACGCTCG TCTCAAAGAT TAAGCCATGC ATGTGTAAGT ATAAATAGTT 
75CycSin     CATACGCTCG TCTCAAAGAT TAAGCCATGC ATGTGTAAGT ATAAATAGTT 
GECA2        CATACGCTGG TCTCAAAGAT TAAGCCATGC ATGTGTAAGT GTAAATGATT 
KINIX2       CATACGCTCG TCTCAAAGAT TAAGCCATGC ATGTGTAAGT GTAAATGATA 
GERA3a       CATACGCTCG TCTCAMAGAT TAAGCCATGC ATGTGTAAGT GTAAATAGTA 
77PytSin     CATACGCTCG TCTCAAAGAT TAAGCCATGC ATGTATAAGT ATAAATAGTA 
74CycSin     CATACGCTCG TCTCAAAGAT TAAGCCATGC ATGTATAAGT ATAAATAGTC 
78LapSin     CATACGCTCG TCTCAAAGAT TAAGCCATGC ATGTGTAAGT TTAAATAGTA 
82RanJap     CATACGCTCG TCTCAAAGAT TAAGCCATGC ATGTGTAAGT ATAAATCTTA 
76GeoSin     CATACGCTCG TCTCAAAGAT TAAGCCATGC ATGTGTAAGT ATAAATGTTA 
79BufJap     CATACGCTCG TCTCAAAGAT TAAGCCATGC ATGTGTAAGT ATAAATGTTA 
81RanJap     CATACGCTCG TCTCAAAGAT TAAGCCATGC ATGTGTAAGT ATAAATGTTA 
GERA3b       CATACGCTCG TCTCWAAGAT TAAGCCATGC ATGTGTAAGT ATAAATAATA 
Protoop      CATACGCTCG TCTCAAAGAT TAAGCCATGC AAGTGTAAGT ATAAGCTTTA 
RAPI         CATACGCTCG TCTCAAAGAT TAAGCCATGC AAGTCTAAGT ATAAGCAACA 
Proterom     CATACGCTCG TGTCAAAGAT TAAGCCATGC AAGTATAAGT ATAAATCATA 

             TAGTGTGAAA CTGCGAATGG CTCATTATAT CAGTTATAGT TTATTTGGAT 
             TAGTGTGAAA CTGCGAATGG CTCATTATAT CAGTTATAGT TTATTTGGAT 
             TAGTGTGAAA CTGCGAATGG CTCATTATAT CAGTTATAGT TTATTTGGAG 
             TAGTGTGAAA CTGCGAATGG CTCATTATAT CAGTTATAGT TTATTTGGAT 
             TAGTGTGAAA CTGCGAATGG CTCATTATAT CAGTTATAGT TTATTTGGAT 
             TAGTGTGAAA CTGCGAATGG CTCATTATAT CAGTTATAGT TTATTTGGAT 
             TAGTTTGGAA CTGCGAATGG CTCATTATAT CAGTTATAGT TTATTTGGTA 
             TAGTTTGGAA CTGCGAATGG CTCATTATAT CAGTTATAGT TTATTTGGTA 
             GACTTTGAAA CTGCGAATGG CTCATTATAT CAGTTATAGT TTATTTGGTA 
             GACTTTGAAA CTGCGAATGG CTCATTATAT CAGTTATAGT TTATTTGGTA 
             GACTTTGAAA CTGCGAATGG CTCATTATAT CAGTTATAGT TAATTTGGTA 
             TACTTTGAAA CTGCGAATGG CTCATTATAT CAGCTATAGT TTATTAGAAA 
             TACTTTGAAA CTGCGAATGG CTCATTATAT CAGTTATAGT TTATTAGAAA 
             TACTTTGAAA CTGCGAATGG CTCATTATAT CAGTTATAGT TTATTAGAAA 
             AACTTTGAAA CTGCGAATGG CTCATTATAT CAGTTATAGT TTATTTGATA 
             GACTTTGAAA CTGCGAATGG CTCATTATAT CAGTTATAGT TTATTTGATA 
             AACTTTAAAA CTGCGAATGG CTCATTATAT CAGTTATAGT TTATTTGATA 
             AACTTTGAAA CTGCGAATGG CTCATTATAT CAGTTATAGT TTATTTGATA 
             AACTTTGAAA CTGCGAATGG CTCATTATAT CAGTTATAGT TTATTTGATA 
             AACTTTAAAA CTGCGAATGG CTCATTATAT CAGTTATAGT TTATTTGATA 
             TAGTATGGAA CTGCGAATGG CTCATTATAT CAGTTATAGT TTATTTGATA 
             AACTGTGTAA CTGCGAATGG CTCATTATAT CAGCTATAGT TTATTTGATA 
             TATTTTGGAA CTGCGAATGG CTCATTATAT CAGTTATAGT TTATTTGATA 
             AACTTTAAAA CTGCGAATGG CTCATTATAT CAGTTATAGT TTATTTGATA 
             AACTTTAAAA CTGCGAATGG CTCATTATAT CAGTTATAGT TTATTTGATG 
             AACATTAAAA CTGCGAATGG CTCATTATAT CAGTTATAGT TTATTTGATG 
             AACTTTAAAA CTGCGAATGG CTCATTATAT CAGTTATAGT TTATTTGATA 
             TAAAGTGAAA CTGCGAATGG CTCATTATAT CAGTTATAAT TTATTTGATA 
             TAAAGTGAAA CTGCGAATGG CTCATTATAT CAGTTATAAT TTATTTGATA 
             TAAAGTGAAA CTGCGAATGG CTCATTATAT CAGTTATAAT TTATTTGATA 
             TATAGTGAAA CTGCGAATGG CTCATTATAT CAGTTATAGT TTATTTGATA 
             TATAGTGAAA CTGCGAATGG CTCATTATAT CAGTTATCGT TTATTTGATA 
             TACAGTGAAA CTGCGAATGG CTCATTATAT CAGTTATCGT TTCATTGATA 
             TACAGTGAAA CTGCGAATGG CTCATTATAT CAGTTATTGT TTCTTTGATT 

             CTATATGGAT AACCGTAGTA ATTCTAGGGC TAATACATGT AAGTACTTAT 
             GTATATGGAT AACCGTAGTA ATTCTAGGGC TAATACATGT AAGTACTTAT 
             TTATATGGAT AACCGTAGTA ATTCTAGGGC TAATACATGT AAGTACTTAT 
             TTCTATGGAT AACCGTAGTA ATTCTAGGGC TAATACATGT ATTTCCTTAT 
             TTCTATGGAT AACCGTAGTA ATTCTAGGGC TAATACATGT ATTTTCTTAT 
             TTCTATGGAT AACCGTAGTA ATTCTAGGGC TAATACATGT ATTTGCTTAT 
             CTACTTGGAT AACCGTAGTA ATTCTAGGGC TAATACATGA GTGTGTTTAT 
             CTACTTGGAT AACCGTAGTA ATTCTAGGGC TAATACATGA GTGTGTTTAT 
             CTAATTGGAT AACCGTAGTA ATTCTAGGGC TAATACATGA ATGTGTTTAT 
             CTAATTGGAT AACCGTAGTA ATTCTAGGGC TAATACATGA ATGTGTTTAT 
             CTACTTGGAT AACCGTAGTA ATTCTAGGGC TAATACATGA GTGTGTTTAT 
             CTACTTGGAT AACCGTAGTA ATTCTAGGGC TAATACATGA GTGTGTTTAT 
             CTACTTGGAT AACCGTAGTA ATTCTAGGGC TAATACATGA GTGTGTTTAT 
             CTACTTGGAT AACCGTAGTA ATTCTAGGGC TAATACATGA GTGTGTTTAT 
             CTACTTGGAT AACCGTAGTA ATTCTAGAGC TAATACATGA GTGTATTTAT 
             CTACTTGGAT AACCGTAGTA ATTCTAGAGC TAATACATGA GTGTATTTAT 
             CTACTTGGAT AACCGTAGTA ATTCTAGAGC TAATACATGG GTGTATTTAT 
             CTAATTGGAT AACCGTAGTA ATTCTAGAGC TAATACATGT CTGCATTTAT 
             CTAATTGGAT AACCGTAGTA ATTCTAGAGC TAATACATGC CTGCATTTAT 
             CTAATTGGAT AACCGTAGTA ATTCTAGAGC TAATACATGA GTGTATTTAT 
             CTAGTTGGAT AACCGTAGTA ATTCTAGAGC TAATACATGA GTATGTTTAT 
             CTATTTGGAT AACCGTAGTA ATTCTAGAGC TAATACATGA GTATGTTTAT 
             CTAGTTGGAT AACCGTAGTA ATTCTAGAGC TAATACATGA GTGTGTTTAT 
             CTAC-TGGAT AACCGTAGTA ATTCTAGGGC TAATACATAA GTGTGTTTAT 
             CTAC-TGGAT AACCGTAGTA ATTCTAGGGC TAATACATAC GTGTGTTTAT 
             CTAT-TGGAT AACCGTAGTA ATTCTAGGGC TAATACATAT GGATATTTAT 
             CTACTTGGAT AACCGTAGTA ATTCTAGAGC TAATACATGT ATGTGTTTAT 
             CTAGTTGGAT AACCGTAGTA ATTCTAGAGC TAATACATGC ATGTATTTGT 
             CTAGTTGGAT AACCGTAGTA ATTCTAGAGC TAATACATGA ATGTATTTAT 
             CTAGTTGGAT AACCGTAGTA ATTCTAGAGC TAATACATGA ATGTATTTAT 
             CTAGTTGGAT AACCGTAGTA ATTCTAGAGC TAATACATGC ATGTATTTAT 
             CTAGATGGAT AACCGTAGTA ATTCTAGAGC TAATACATGC ATGCATTTAT 
             CTACATGGAT AACCGTAGTA ATTCTAGAGC TAATACATGC AAGCATTTAT 
             CTACAAGGAT AACCGTAGTA ATTCTAGAGC TAATACTTGA ATGTAATTAT 

             TAGGTTGTGA GTAATAATAA TTTATCGCAT GCTTAGTAGC GATGTTCCTT 
             TAGATGGTGA GTAATAATAA TTTATCGCAT GCTTAGTAGC GATGTTCCTT 
             TAGGTGGTGA GTAATAATAA TTTATCGCAT GCTTAGTAGC GATGTTCCTT 
             TAGATAGTGA GTAATAATAA TGTATCGCAT GCTATGTAGC GATAATCCTT 
             TAGATAGTGA GTAATAATAA TAGATCGCAT GCTTTGTAGC GATAATCCTT 
             TAAATAGTGA GTAATAATAA TAGATCGCAT GCTTTGTAGC GATAATCCTT 
             TAGATAGTGA GTAATAGTAA CCTATCGCAT GCTATGTAGC GATGAGTCTT 
             TAGATAGTGA GTAATAGTAA CCTATCGCAT GCTATGTAGC GATGAGTCTT 
             TAGATAGTGA GTAATAGTAA CCTATCGCAT GCTATGTAGC GATGAGTCTT 
             TAGATAGTGA GTAATAGTAA CCTATCGCAT GCTATGTAGC GATGAGTCTT 
             TAGATCGTGA GTAATAGTAA CCTATCGCAT GCCAGGTAGC GATGAATCTT 
             TACTTAGTGA GTAATAATAA CCTATCGTAT GTCGGATAAC GATAGTTCTT 
             TAGTTAGTGA GTAATAATAA CCTATCGTAT GTCAGATAAC GATAGTTCTT 
             TAGTTAGTGA GTAATAATAA CCTATCGTAT GTCAGATAAC GATAGTTCTT 
             TAGATTGTGA GTAATAATAA CTTATCGCAT GCTAGGTAGC GATATGTCTT 
             TAGATTGTGA GTAATAATAA CTTATCGCAT GCTAGGTAGC GATATGTCTT 
             TAGATCGTGA GTAATAATAA CTTATCGCAT GCTAGGTAGC GATATGTCTT 
             TAGATCGTGA GTAATAATAA CTTATCGTAT GCTATGTAAC GATGTGTCTT 
             TAGATCGTGA GTAATAATAA CTTATCGTAT GCTATGTAAC GATGTATCTT 
             TAGATAGTGA GTAATAATAA CTTATCGCAT GCTTAGTAGC GATATATCTT 
             TAGTGTGTGA GTAATAATAA TGTATCGTAT GCCTGGTAGC GATGGATGAT 
             TAGTTGGTAA GTAATAATAA AGTATCGCAT GCCAGGTAGC GATGGATGAT 
             TAGTTGGTGA GTAATAGTAA TGTATCGCAT GCCAGGTAGC GATGGATCAT 
             TAGTTAGTGA GTAATAATAA CCTATCGTAT GCTTAGTAAC GATATATCTT 
             TAGTTAGTGA GTAATAATAA CCTATCGTAT GCTTAGTAAC GATATATCTT 
             TAGTTTGTGA GTAATAATAA CTTATCGTAT GCTAAGTAAC GATAGATCTT 
             TAGTTAGTGA GTAATAATAA CCTATCGTAT GCTCGGTAGC GATATATCTT 
             GAGATGGTGA AT-ATAATAA TTGATCGTAT GCTGAGTAAC GATAAATAAC 
             TAGATGGTGA ATCATAATAA TTGATCGTAT GCTAAGTAAC GATAAATCAA 
             TAGATGGTGA ATCATAATAA TTGATCGTAT GCTAAGTAAC GATAAATCAA 
             TAGATGGTGA ATCATAATAA CTAATCGCAT GGCAGCTAGC GATAAATCAT 
             TAGATGATGA TTCATAATAA CTGATCGCAG TTGTTCCGGC GATAAATCAT 
             TAGACGGTGA TTCATAATAA CTGATCGCAG TGGATCCGGC GATGAATCAT 
             TAGAAGGTGA GTCATAATAA ATGATCGT-- -CTTAGGGAC GATAAATCAT 

             TCAAGTTTCT GCCCTATCAG CTTTCGATGG TAGTGTATTG GACTACCATG 
             TCAAGTTTCT GCCCTATCAG CTTTCGATGG TAGTGTATTG GACTACCATG 
             TCAAGTTTCT GCCCTATCAG CTTTCGATGG TAGTGTATTG GACTACCATG 
             TCAAGTTTCT GCCCTATCAG CTTTCGATGG TAGTGTATTG GACTACCATG 
             TCAAGTTTCT GCCCTATCAG CTTTCGATGG TAGTGTATTG GACTACCATG 
             TCAAGTTTCT GCCCTGTCAG CTTTCGATGG TAGTGTATTG GACTACCATG 
             TCAAGTTTCT GCCCTATCAG CTTTCGATGG TAGTATATGG GCCTACCATG 
             TCAAGTTTCT GCCCTATCAG CTTTCGATGG TAGTATATGG GCCTACCATG 
             TCAAGTTTCT GCCCTATCAG CTTTCGATGG TAGCATATGG GCCTACCATG 
             TCAAGTTTCT GCCCTATCAG CTTTCGATGG TAGCATATGG GTCTACCATG 
             TCAAGTTTCT GCCCTATCAG CTTTCGATGG TAGTGCATTG GGCTACCATG 
             TCAAGTTTCT GCCCTATCAG CTTTCGATGG TAGTATATGG GACTACCATG 
             TCAAGTTTCT GCCCTATCAG CTTTCGATGG TAGTATATGG GACTACCATG 
             TCAAGTTTCT GCCCTATCAG CTTTCGATGG TAGTATATGG GACTACCATG 
             TCAAGTTTCT GCCCTATCAG CTTTGGATGG TAGTGTATTG GACTACCATG 
             TCAAGTTTCT GCCCTATCAG CTTTGGATGG TAGTGTATTG GACTACCATG 
             TCAAGTTTCT GCCCTATCAG CTTTCGATGG TAGTGTATTG GACTACCATG 
             TCAAGTTTCT GCCCTATCAG CTTTCGATGG TAGTGTATTG GACTACCATG 
             TCAAGTTTCT GCCCTATCAG CTTTCGATGG TAGTGTATTG GACTACCATG 
             TCAAGTTTCT GCCCTATCAG CTTTCGATGG TAGTGTATTG GACTACCATG 
             TTAAGTTTCT GCCCTATCAG CTTTGGATGG TAGTGTATTG GACTACCATG 
             TTAAGTTTCT GCCCTATCAG CTTTGGATGG TAGTGTATTG GACTACCATG 
             TTAAGTTTCT GCCCTATCAG CTTTGGATGG TAGTGTATTG GACTACCATG 
             TCAAGTTTCT GCCCTATCAG CTTTCGATGG TAGTGTATTG GACTACCATG 
             TCAAGTTTCT GCCCTATCAG CTTTCGATGG TAGTGTATTG GACTACCATG 
             TTAAGTTTCT GCCCTATCAG CTTTGGATGG TAGTGTATTG GACTACCATG 
             TTAAGTTTCT GCCCTATCAG CTTTCGATGG TAGTGTATTG GACTACCATG 
             TCAAGTTTCT GCCCTATCAG CTTTCGATGG TAGTGTATTG GACTACCATG 
             TCAAGTTTCT GCCCTATCAG CTTTGGATGG TAGTGAATTG GACTACCATG 
             TCAAGTTTCT GCCCTATCAG CTTTGGATGG TAGTGTATTG GACTACCATG 
             TCAAGTTTCT GCCCTATCAG CTTTCGATGG TAGTGTATTG GACTACCATG 
             TTAAGTTTCT GCCCTATCAG CTTTGGATGG TAGTGTATTG GACTACCATG 
             TCAAGTTTCT GCCCTATCAG CTTTCGATGG TAGTGTATTG GACTACCATG 
             TCAAGTTTCT GCCCTATCAG CTTTCGATGG TAGTGTATTG GACTACCATG 

             GCAGTAACGG GTAACGAAGA ATTTGGGTTC GATTTCGGAG AGGGAGCCTG 
             GCAGTAACGG GTAACGAAGA ATTTGGGTTC GATTTCGGAG AGGGAGCCTG 
             GCAGTAACGG GTAACGAAGA ATTTGGGTTC GATTTCGGAG AGGGAGCCTG 
             GCAGTAACGG GTAACGAAGA ATTTGGGTTC GATTTCGGAG AGGGAGCCTG 
             GCAGTAACGG GTAACGAAGA ATTTGGGTTC GATTTCGGAG AGGGAGCCTG 
             GCAGTAACGG GTAACGAAGA ATTTGGGTTC GATTTCGGAG AGGGAGCCTG 
             GCAGTAACGG GTAACGAAGA ATTTGGGTTC GATTTCGGAG AGGGAGCCTG 
             GCAGTAACGG GTAACGAAGA ATTTGGGTTC GATTTCGGAG AGGGAGCCTG 
             GCAGTAACGG GTAACGAAGA ATTTGGGTTC GATTTCGGAG AGGGAGCCTG 
             GCAGTAACGG GTAACGAAGA ATTTGGGTTC GATTTCGGAG AGGGAGCCTG 
             GCGG-AACGG GTAACGAAGA ATTTGGGTTC GATTTCGGAG AGGGAGCCTG 
             GCAGTAACGG GTAACGAAGA ATTTGGGTTC GATTTCGGAG AGGGAGCCTG 
             GCAGTAACGG GTAACGAAGA ATTTGGGTTC GATTTCGGAG AGGGAGCCTG 
             GCAGTAACGG GTAACGAAGA ATTTGGGTTC GATTTCGGAG AGGGAGCCTG 
             GCAGTAACGG GTAACGAAGA ATTTGGGTTC GATTTCGGAG AGGGAGCCTG 
             GCAGTAACGG GTAACGAAGA ATTTGGGTTC GATTTCGGAG AGGGAGCCTG 
             GCAGTAACGG GTAACGAAGA ATTTGGGTTC GATTTCGGAG AGGGAGCCTG 
             GCAGTAACGG GTAACGAAGA ATTTGGGTTC GATTTCGGAG AGGGAGCCTG 
             GCAGTAACGG GTAACGAAGA ATTTGGGTTC GATTTCGGAG AGGGAGCCTG 
             GCAGTAACGG GTAACGAAGA ATTTGGGTTC GATTTCGGAG AGGGAGCCTG 
             GCAGTAACGG GTAACGAAGA ATTTGGGTTC GATTTCGGAG AGGGAGCCTG 
             GCGGTAACGG GTAACGAAGA ATTTGGGTTC GATTTCGGAG AGGGAGCCTG 
             GCGGTAACGG GTAACGAAGA ATTTGGGTTC GATTTCGGAG AGGGAGCCTG 
             GCAGTAACGG GTAACGAAGA ATTTGGGTTC GATTTCGGAG AGGGAGCCTG 
             GCAGTAACGG GTAACGAAGA ATTTGGGTTC GATTTCGGAG AGGGAGCCTG 
             GCAGTAACGG GTAACGAAGA ATTTGGGTTC GATTTCGGAG AGGGAGCCTG 
             GCAGTAACGG GTAACGAAGA ATTTGGGTTC GATTTCGGAG AGGGAGCCTG 
             GCAGTAACGG GTAACGAAGA ATT-GGGTTC GATTTCGGAG AGGGAGCCTG 
             GCAGTAACGG GTAACGAAGA ATTTGGGTTC GATTTCGGAG AGGGAGCCTG 
             GCAGTAACGG GTAACGAAGA ATTTGGGTTC GATTTTGGAG AGGGAGCCTG 
             GCAGTAACGG GTAACGAAGA ATTTGGGTTC GATTTCGGAG AGGGAGCCTG 
             GCAATAACGG GTAACGAAGA ATTTGGGTTC GATTTCGGAG AGGGAGCCTG 
             GCGGTAACGG GTAACGAAGA ATTTGGGTTC GATTTCGGAG AGGGAGCCTG 
             GCGTTAACGG GTAACGAAGA ATTCGGGTTT GATTTCGGAG AGGGAGCCTG 

             AGAGATGGCT ACCACATCCA AGGAAGGCAG CAGGCGCGTA AATTACCCAA 
             AGAGATGGCT ACCACATCCA AGGAAGGCAG CAGGCGCGTA AATTACCCAA 
             AGAGATGGCT ACCACATCCA AGGAAGGCAG CAGGCGCGTA AATTACCCAA 
             AGAGATGGCT ACCACATCCA AGGAAGGCAG CAGGCGCGCA AATTACCCAA 
             AGAGATGGCT ACCACATCCA AGGAAGGCAG CAGGCGCGCA AATTACCCAA 
             AGAGATGGCT ACCACATCCA AGGAAGGCAG CAGGCGCGCA AATTACCCAA 
             AGAGATGGCT ACCACATCCA AGGAAGGCAG CAGGCGCGTA AATTACCCAA 
             AGAGATGGCT ACCACATCCA AGGAAGGCAG CAGGCGCGTA AATTACCCAA 
             AGAGATGGCT ACCACATCCA AGGAAGGCAG CAGGCGCGTA AATTACCCAA 
             AGAGATGGCT ACCACATCCA AGGAAGGCAG CAGGCGCGTA AATTACCCAA 
             AGAGATGGCT ACCACATCCA AGGAAGGCAG CAGGCGCGTA AATTACCCAA 
             AGAGATGGCT ACCACATCCC AGGAAGGCAG CAGGCGCGTA AATTACCCAA 
             AGAGATGGCT ACCACATCCA AGGAAGGCAG CAGGCGCGTA AATTACCCAA 
             AGAGATGGCT ACCACATCCA AGGAAGGCAG CAGGCGCGTA AATTACCCAA 
             AGAGATGGCT ACCACATCCA AGGAAGGCAG CAGGCGCGTA AATTACCCAA 
             AGAGATGGCT ACCACATCCA AGGAAGGCAG CAGGCGCGTA AATTACCCAA 
             AGAGATGGCT ACCACATCCA AGGAAGGCAG CAGGCGCGTA AATTACCCAA 
             AGAGATGGCT ACCACATCCA AGGAAGGCAG CAGGCGCGTA AATTACCCAA 
             AGAGATGGCT ACCACATCCA AGGAAGGCAG CAGGCGCGTA AATTACCCAA 
             AGAGATGGCT ACCACATCCA AGGAAGGCAG CAGGCGCGTA AATTACCCAA 
             AGAGATGGCT ACCACATCCA AGGAAGGCAG CAGGCGCGTA AATTACCCAA 
             AGAGATGGCT ACCACATCCA AGGAAGGCAG CAGGCGCGTA AATTACCCAA 
             AGAGATGGCT ACCACATCCA AGGAAGGCAG CAGGCGCGTA AATTACCCAA 
             AGAGATGGCT ACCACATCCA AGGAAGGCAG CAGGCGCGTA AATTGTCCAA 
             AGAGATGGCT ACCACATCCA AGGAAGGCAG CAGGCGCGTA AATTGTCCAA 
             AGAGATGGCT ACCACATCCA AGGAAGGCAG CAGGCGCGTA AATTGTCCAA 
             AGAGATGGCT ACCACATCCA AGGAAGGCAG CAGGCGCGTA AATTACCCAA 
             AGAAATGGCT ACCACATCCA AGGAAGGCAG CAGGCGCGTA AATTACCCAA 
             AGAAATGGCT ACCACATCCA AGGAAGGCAG CAGGCGCGTA AATTACCCAA 
             AGAAATGGCT ACCACATCCA AGGAAGGCAG CAGGCGCGTA AATTACCCAA 
             AGAAATGGCT ACCACATCCA AGGAAGGCAG CAGGCGCGTA AATTACCCAA 
             AGAAACGGCT ACCACATCCA AGGAAGGCAG CAGGCGCGTA AATTACCCAA 
             AGATACGGCT ACCACATCCA AGGAAGGCAG CAGGCGCGTA AGTTACCCAA 
             AGAAATGGCT ACCACATCCA AGGAAGGCAG CAGGCGCGTA AATTACCCAA 

             TCCTGACACA GGGAGGTAGT GACAATAAAT CTCAATACGA AGCCGTTTTG 
             TCCTGACACA GGGAGGTAGT GACAATAAAT CTCAATACGA AGCCGTTTTG 
             TCCTGACACA GGGAGGTAGT GACAATAAAT CTCAATACGA AGCCGTTTTG 
             TCCTGACACA GGGAGGTAGT GACAATAAAT CACAATGCGG AACCGTTTTG 
             TCCTGACACA GGGAGGTAGT GACAATAAAT CACAATGCGG AACCGTTTTG 
             TCCTGACACA GGGAGGTAGT GACAATAAAT CACAATGCGG AACCGTTTTG 
             TCCTGACACA GGGAGGTAGT GACAATAAAT CACAATGCGG GACTGTCTTG 
             TCCTGACACA GGGAGGTAGT GACAATAAAT CACAATGCGG GACTGTCTTG 
             TCCTGACACA GGGAGGTAGT GACAATAAAT CACAATGCGG GACTGTCTTG 
             TCCTGACACA GGGAGGTAGT GACAATAAAT CACAATGCGG GACTGTCTTG 
             TCCTGACACA GGGAGGTAGT GACAACAAAT CACAATGCGG GGCTGTCTTG 
             TCCTGACATA GGGAGGTAGT GACAATAAAT CACA-TGCGG GACTGTCTTG 
             TCCTGACATA GGGAGGTAGT GACAATAAAT CACAATGCGG AACTGTTTTG 
             TCCTGACATA GGGAGGTAGT GACAATAAAT CACAATGCGG AACTGTTTTG 
             TCCTGACATA GGGAGGTAGT GACAATAAAT CACAATGCGG AACTGTTTTG 
             TCCTGACATA GGGAGGTAGT GACAATAAAT CACAATGCGG AACTGTTTTG 
             TCCTGACACA GGGAGGTAGT GACAATAAAT CACAATGCGG AACTGTTTTG 
             TCCTGACACA GGGAGGTAGT GACAATAAAT CACAATGCGG AACAGTTTTG 
             TCCTGACACA GGGAGGTAGT GACAATAAAT CACAATGCGG AACAGTTTTG 
             TCCTAATACA GGGAGGTAGT GACAATAAAT AACAATGCGG AACTGTTTTG 
             TCCTGATATA GGGAGGTAGT GACAATAAAT CCCAATGCGG AGCCGTTTTG 
             TCCTGACATA GGGAGGTAGT GACAATAAAT CGCAATGCGG GACCGTTTTG 
             TCCTGACATA GGGAGGTAGT GACAATAAAT CCCAATGCGG AACCGTTTTG 
             TCCTAACGTA GGGAGACAGT GACGATACGT CATGGGGAAG AACTGTTAGT 
             TCCTAACGTA GGGAGACAGT GACGATACGT CATGGGGAAG AACTGTTAGT 
             TCCTAATACA GGGAGACAGT GACGATACGT CATAGAGGAG AACAGTTATC 
             TCCTAATACA GGGAGGTAGT GACAATAAAT CACAATGTGG AACTGTTTTG 
             TCCTGACATA GGGAGGTAGT GACAATAAAT ACTAATGTGG AACTGTTTTA 
             TCCTGACATA GGGAGGTAGT GACAATAAAT CGCAATGTGG AACTGTTTTA 
             TCCTGACATA GGGAGGTAGT GACAATAAAT AGCAATGTGG AACTGTTTTA 
             TCCTAATTCA GGGAGGTAGT GACAATAAAT AACAATGCGG AACAGTTTTG 
             TCCTAACATA GGGAGGTAGT GACAAGAAAT AACAATGCTG AGCGGTTTAG 
             CCCTGACACA GGGAGGTAGT GACAAGAAAT AACGATGCGT GGCCGCTTCG 
             TCCTAACATA GGGAGGTAGT GACAACAAAT AACAATGTGG AGCTGTTCTG 

             TAATTGAATT GAGAACAATG TACAATCGTT ATCGATAAAC AATTGGAGGG 
             TAATTGAATT GAGAACAATG TACAATCGTT ATCGATAAAC AATTGGAGGG 
             TAATTGAATT GAGAACAATG TACAATCGTT ATCGATAAAC AATTGGAGGG 
             CAATTGGATT GAGAAGAAGG TACAAATGAT ATCGATAAAC AATTGGAGGG 
             CAATTGGATT GAGAAGAAGG TACAAATCAT ATCGATAAAC AATTGGAGGG 
             CAATTGGATT GAGAAGAAGG TACAAATCAT ATCGATAAAC AATTGGAGGG 
             CAATTGGATT GAGAACAATG TACAACTCTT ATCGATAAGC CATTGGAGGG 
             CAATTGGATT GAGAACAATG TACAACTCTT ATCGATAAGC CATTGGAGGG 
             CAATTGGATT GAGAACAACG TACAACTCTT ATCGATAAGC CATTGGAGGG 
             CAATTGGATT GAGAACAACG TACAACTCTT ATCGATAAGC CATTGGAGGG 
             CAATTGGATT GAGAACAATG TACAAGTGTT AGCGATAAGC AATTGGAGGG 
             CAATTGGATT GAGAACAATG TACAACTCTT ATCGATAAGC CATTGGAGGG 
             CAATTGGATT GAGAACAATG TACAAATGTT ATCGATAAAC AATTGGAGGG 
             CAATTGGATT GAGAACAATG TACAAATGTT ATCGATAAAC AATTGGAGGG 
             CAATTGGATT GAGAACAATG TACAAATGTT ATCGATAAAC AATTGGAGGG 
             CAATTGGATT GAGAACAATG TACAAATGTT ATCGATAAAC AATTGGAGGG 
             CAATTGGATT GAGAACAACG TACAAACCTT ATCGATAAAC AATTGGAGGG 
             CAATTGGATT GAGAACAACG TACAAACCTT ATCGATAAAC AATTGGAGGG 
             CAATTGGATT GAGAACAATG TACAAACCTT ATCGATAAAC AATTGGAGGG 
             CAATTGGATT GAGAACAATG TACAAAACTT ATCGATAAAC AATTGGAGGG 
             CAATTGGATT GAGAATAACG TAAAAGCTTA TTCGATAAAC AATTGGAGGG 
             CAATTGGATT GAGGATAATG TAAAAGATTA TTCGATAAAC AATTGGAGGG 
             CAATTGGATT GAGAATAACG CAAAAGCTTA TTCGATAAAC AATTGGAGGG 
             CCACCAGATT GAGAACAAAG TACAATTCTT ATCGATAAAC AATTGGAGGG 
             CCACCAGATT GAGAACAAGG TATAATTCTT ATCGATAAAC AATTGGAGGG 
             CAACTAAATT GAGAACAATG TAGAATAGTT ATTGATAAAC AATTGGAGGG 
             CAATTGGATT GAGAACAATG TACAAACTTT ATCGATTAAC AATTGGAGGG 
             CAATTGGAAT GAGAACAATA TAAATCCATT ATCGAGGAAC AATTGGAGGG 
             CAATTGGAAT GAGAAAAATT CAAATCCATT ATCGAGGAAC AATTGGAGGG 
             CAATTGGAAT GAGAAAAATT CAAATCCATT ATCGAGGAAC AATTGGAGGG 
             CAATTGGAAT GAGAACAATT TAAATCCCTT ATCGAGGAAC AATTGGAGGG 
             CAATTGTGCT GAGTGAAATT TAAA--TAAC TCAACGAATC AATTGGAGGG 
             CAATTGTGCT GAGTGCAATC TAAA--TCCC TCAGCGAATC CATTGGAGGG 
             CAATTGGAAT GAGTGACAAT TAAAATTCGT TTACAAAAGC TAGTAGTGGG 

             CAAGTCTGGT GCCAGCAGCC GCGGTAATTC CAGCTCCAAT AGCGTATATT 
             CAAGTCTGGT GCCAGCAGCC GCGGTAATTC CAGCTCCAAT AGCGTATATT 
             CAAGTCTGGT GCCAGCAGCC GCGGTAATTC CAGCTCCAAT AGCGTATATT 
             CAAGTCTGGT GCCAGCAGCC GCGGTAATTC CAGCTCCAAT AGCGTATATT 
             CAAGTCTGGT GCCAGCAGCC GCGGTAATTC CAGCTCCAAT AGCGTATATT 
             CAAGTCTGGT GCCAGCAGCC GCGGTAATTC CAGCTCCAAT AGCGTATATT 
             CAAGTCTGGT GCCAGCAGCC GCGGTAATTC CAGCTCCAAT AGCGTATATT 
             CAAGTCTGGT GCCAGCAGCC GCGGTAATTC CAGCTCCAAT AGCGTATATT 
             CAAGTCTGGT GCCAGCAGCC GCGGTAATTC CAGCTCCAAT AGCGTATATT 
             CAAGTCTGGT GCCAGCAGCC GCGGTAATTC CAGCTCCAAT AGCGTATATT 
             CAAGTCTGGT GCCAGCAGCC GCGGTAATTC CAGCTCCAAT AGCGTATATT 
             CAAGTCTGGT GCCAGCAGCC GCGGTAATTC CAGCTCCAAT AGCGTATATT 
             CAAGTCTGGT GCCAGCAGCC GCGGTAATTC CAGCTCCAAT AGCGTATATT 
             CAAGTCTGGT GCCAGCAGCC GCGGTAATTC CAGCTCCAAT AGCGTATATT 
             CAAGTCTGGT GCCAGCAGCC GCGGTAATTC CAGCTCCAAT AGCGTATATT 
             CAAGTCTGGT GCCAGCAGCC GCGGTAATTC CAGCTCCAAT AGCGTATATT 
             CAAGTCTGGT GCCAGCAGCC GCGGTAATTC CAGCTCCAAT AGCGTATATT 
             CAGGTCTGGT GCCAGCAGCC GCGGTAATTC CAGCTCCAAT AGCGTATATT 
             CAAGTCTGGT GCCAGCAGCC GCGGTAATTC CAGCTCCAAT AGCGTATATT 
             CAAGTCTGGT GCCAGCAGCC GCGGTAATTC CAGCTCCAAT AGCGTATATT 
             CAAGTCTGGT GCCAGCAGCC GCGGTAATTC CAGCTCCAAT AGCGTATATT 
             CAAGTCTGGT GCCAGCAGCC GCGGTAATTC CAGCTCCAAT AGCGTATATT 
             CAAGTCTGGT GCCAGCAGCC GCGGTAAYTC CAGCTCCAAT AGCGTATATT 
             CAAGTCTGGT GCCAGCAGCC GCGGTAATTC CAGCTCCAAT AGCGTATATT 
             CAAGTCTGGT GCCAGCAGCC GCGGTAATTC CAGCTCCAAT AGCGTATATT 
             CAAGTCTGGT GCCAGCAGCC GCGGTAATTC CAGCTCCAAT AGCGTATATT 
             CAAGTCTGGT GCCAGCAGCC GCGGTAATTC CAGCTCCAAT AGCGTATATT 
             CAAGTCTGGT GCCAGCAGCC GCGGTAATTC CAGCTCCAAC AGCGTATATT 
             CAAGTCTGGT GCCAGCAGCC GCGGTAATTC CAGCTCCAAT AGCGTATATT 
             CAAGTCTGGT GCCAGCAGCC GCGGTAATTC CAGCTCCAAT AGCGTATATT 
             CAAGTCTGGT GCCAGCAGCC GCGGTAATTC CAGCTCCAAT AGCGTATATT 
             CAAGTCTGAT GCCAGCAGCC GCGGTAACTT CAGCTCCAAT AGCGTATATT 
             CAAGTCTGAT GCCAGCAGCC GCGGTAACTT CAGCTCCAAT AGCGTATATT 
             CAAGTATGGT GCCAGCAGCC GCGGTAATAC CATCATTACA AGCGTATATT 

             AACGTTGTTG CAGTTAAAAA GCTCGTAGTT GAAGTTTTGG TCATTTACTG 
             AACGTTGTTG CAGTTAAAAA GCTCGTAGTT GAAGTTTTGG TCTTTTACTG 
             AACGTTGTTG CAGTTAAAAA GCTCGTAGTT GAAGTGATGG TCATTTACTG 
             AACGTTGTTG CAGTTAAAAA GCTCGTAGTT GAAGTGATAG TCATTTACTG 
             AACGTTGTTG CAGTTAAAAA GCTCGTAGTT GAAGTTGTAG TCATTTACTG 
             AACGTTGTTG CAGTTAAAAA GCTCGTAGTT GAAGTTGTAG TCATTTACTG 
             AACGTTGTTG CAGTTAAAAA GCTCGTAGTT GAAGTGTTGG TCGTTTACTG 
             AACGTTGTTG CAGTTAAAAA GCTCGTAGTT GAAGTGTTGG TCCTTTACTG 
             AACGTTGTTG CAGTTAAAAA GCTCGTAGTT GAAGTGATGG TCGTTTACTG 
             AACGTTGTTG CAGTTAAAAA GCTCGTAGTT GAAGTGATGG TCGTTTACTG 
             AACGTTGTTG CAGTTAAAAA GCTCGTAGTT GAAGTGCTGG TCGTTTACTG 
             AACGTTGTTG CAGTTAAAAA GCTCGTAGTT GAAGTGTTGG TCGTTTACTG 
             AACGTTGTTG CAGTTAAAAA GCTCGTAGTT GAAATGTTGG TCATTTACTG 
             AACGTTGTTG CAGTTAAAAA GCTCGTAGTT GAAATGTTGG TCATTTACTG 
             AACGTTGTTG CAGTTAAAAA GCTCGTAGTT GAATTGATGG TCATTTACTG 
             AACGTTGTTG CAGTTAAAAA GCTCGTAGTT GAATTGATGG TCATTTACTG 
             AACGTTGTTG CAGTTAAAAA GCTCGTAGTT GAAGTGATGG TCGTTTACTG 
             AACGTTGTTG CAGTTAAAAA GCTCGTAGTT GAAATGATAG ACCTTTACTG 
             AACGTTGTTG CAGTTAAAAA GCTCGTAGTT GAAATGATAG ACATTTACTG 
             AACGTTGTTG CAGTTAAAAA GCTCGTAGTT GAAATGATGG TCATTTACTG 
             AACGTTGTTG CAGTTAAAAA GCTCGTAGTT GAAGTGTACT ACATTTACTG 
             AACGTTGTTG CAGTTAAAAA GCTCGTAGTT GAAGTGTGTT CAGTTTACTG 
             AACGTTGTTG CAGTTAAAAA GCTCGTAGTT GAAGTGYATT TCATTTACTG 
             AATGTTGTTG CAGTTAAAAA GCTCGTAGTT GAAATGTTGG TCATTTACTG 
             AATGTTGTTG CAGTTAAAAA GCTCGTAGTT GAAATGTTGG TCGTTTACTG 
             AATGTTGTTG CAGTTAAAAA GCTCGTAGTT GAAATGTTGA TCATTTACTG 
             AATATTGTTG CAGTTAAAAA GCTCGTAGTT GAAATATTAG TCATTTACTG 
             AAAGTTGTTG CAGTTAAAAA GCTCGTAGTT GAATTTCATA TCGTTTACTG 
             AAAGTTGTTG CAGTTAAAAA GCTCGTAGTT GAATTTTATA TCATTTACTG 
             AAAGTTGTTG CAGTTAAAAA GCTCGTAGTT GAATTTTATA TCATTTACTG 
             AAAGTTGTTG CAGTTAAAAA GCTCGTAGTT GAATTTGATA TCATTTACTG 
             AACATTGTTG CATTTAAAAA GCTCGTAGTT GAATTTACAT TATTTTACTG 
             AACATTGTTG CATTTAAAAA GCTCGTAGTT GAATTTGCA- TCTTTTACTG 
             AAAATTGTTG CATTTAAAAA GCTCGTAGTT GAATAATGAA CCATTTACTG 

             TGAGAAAATT AGAGTGTTTA AAGCAGACTT TCGTTTGAAT AGATTAGCAT 
             TGAGAAAATT AGAGTGTTTA AAGCAGACTT T-GTTTGAAT AGATTAGCAT 
             TGAGAAAATT AGAGTGTTTA AAGCAGGCTG TAGCTTGAAT AGATTAGCAT 
             TGAGAAAATT AGAGTGTTTA AAGCAGACGT TTGTTTGAAT AGATTAGCAT 
             TGAGAAAATT AGAGTGTTTA AAGCAGACGT TTGTTTGAAT AGATTAGCAT 
             TGAGAAAATT AGAGTGTTTA AAGCAGACGT TTGTTTGAAT AGATTAGCAT 
             TGAGAAAATT AGAGTGTTCA AAGCAGGCGT TTGCTTGAAT AGATTAGCAT 
             TGAGAAAATT AGAGTGTTCA AAGCAGGCGT TTGCTTGAAT AGATTAGCAT 
             TGAGAAAATT AGAGTGTTCA AAGCGGGCGT TTGTTTGAAT AGATTAGCAT 
             TGAGAAAATT AGAGTGTTCA AAGCGGGCGT TTGTTTGAAT AGATTAGCAT 
             TGAGAAAATT AGAGTGTTCA AAGCAGACGG TTGTTTGAAT ACATTAGCAT 
             TGAGAAAATT AGAGTGTTCA AAGCAGGCGT TTGCTTGAAT AGATTAGCAT 
             TGAGAAAATT AGAGTGTTCA AAGCAGGCAT TTGCTTGAAT AGATTAGCAT 
             TGAGAAAATT AGAGTGTTCA AAGCAGGCAT TTGCTTGAAT AGATTAGCAT 
             TGAGAAAATT AGAGTGTTCA AAGCAGACGT TTGTTTGAAT ACATTAGCAT 
             TGAGAAAATT AGAGTGTTCA AAGCAGACGT TTGTTTGAAT ACATTAGCAT 
             TGAGAAAATT AGAGTGTTCA AAGCAGACGT TTGTTTGAAT ACATTAGCAT 
             TGAGAAAATT AGAGTGTTCA AAGCAGGCAT TTGCTTGAAT ATATTAGCAT 
             TGAGAAAATT AGAGTGTTCA AAGCAGGCAT ATGCTTGAAT ATAGTAGCAT 
             TGAGAAAATT AGAGTGTTCA AAGCATACAT TTGTTTGAAT ATATTAGCAT 
             TGAGAAAATT AGAGTGTTCA AAGCAGACGT TTGTTTGAAT AGATTAGCAT 
             TGCGAAAATT AGGGTGTTCA AAGCGTGCGT GAGTTTGAAT AGATTAGCAT 
             TGAGAAAATT AGAGTGTTCA AAGCAGACGT TTGTTTGAAT AGATTAGCAT 
             TGAGAAAATT AGAGTGTTCA AAGCATACGT TAGTTTGAAT ACATTAGCAT 
             TGAGAAAATT AGAGTGTTCA AAGCATACGT TAGTTTGAAT ACATTAGCAT 
             TGAGAAAATT AGAGTGTTCA AAGCAAACGT TAGTTTGAAT ACATTAGCAT 
             TGAGAAAATT AGAGTGTTCA AAGCAAACGT TTGTTTGAAT ACATTAGCAT 
             TGAAAAAATT AGAGTGTTCA AAGCAAATTT TTGTTTGAAT ATATTAGCAT 
             TGAAAAAATT AGAGTGTTCA AAGCAAACTT TTATTTGAAT ATATTAGCAT 
             TGAAAAAATT AGAGTGTTCA AAGCAAACTT TTATTTGAAT ATATTAGCAT 
             TGAAAAAATT AGAGTGTTCA AAGCAGATTT TGGTTTGAAT ACATTAGCAT 
             TGAGAAAATT AGAGTGTTTA AAGCATGCAT TAGCTTGAAT ACATTAGCAT 
             TGAGAAAATT AGAGTGTTTA AAGCAGGCAT GAGCTTGAAT ACATTAGCAT 
             TGAAAAAATT AGAGTGTTTA AAGCAAATTG TATATTGAAT ATATTAGCAT 

             GGAATAATAA GAAAAGCAA- GATTAATAGG GACAGTTGGG GGTATTCATA 
             GGAATAATAA GAAAAGCAA- GATTAATAGG GACAGTTGGG GGTATTCATA 
             GGAATAATAT CAAAAGCAA- GATTAATAGG GACAGTTGGG GGTATTCATA 
             GGAATAATAA TGATAGCAA- GATTAATAGG GACAGTTGGG GGTATTCATA 
             GGAATAATAA TGATAGCAA- GATTAAAAGG GACAGTTGGG GGTATTCATA 
             GGAATAATAA TGATAGCAA- GATTAAAAGG GACAGTTGGG GGTATTCATA 
             GGAATAATAA TTGAAGCAA- GGTTAAAAGG AACAGTTGGG GGTATTCATA 
             GGAATAATAA TTGAAGCAA- GGTTAAAAGG AACAGTTGGG GGTATTCATA 
             GGAATAATGA TTGAAGCAA- GGTTAAAAGG AACAGTTGGG GGTATTCATA 
             GGAATAATGA TTGAAGCAA- GGTTAAAAGG AACAGTTGGG GGTATTCATA 
             GGAATAATGA TTGAGGCAA- GGTTAAGAGG AACAGTTGGG GGTATTCATA 
             GGAATAATAA TTAAAGCAA- GATTAAAAGG AACAGTTGGG GGTATTCATA 
             GGAATAATAC TAAAAGCAA- GATTAAAAGG AACAGTTGGG GGTATTCATA 
             GGAATAATAA TAAAAGCAA- GATTAAAAGG AACAGTTGGG GGTATTCATA 
             GGAATAATCA TAGAAGCAA- GATTAAAAGG GACAGTTGGG GGTATTCATA 
             GGAATAATCA TAGAAGCAA- GATTAAAAGG GACAGTTGGG GGTATTCATA 
             GGAATAATCA TAAAAGCAA- GGTTAATAGG GACAGTTGGG GGTATTCATA 
             GGAATAATCA TGAGAATAA- GATTAAAAGG GACAGTTGGG GGTATTCATA 
             GGAATAATCA TGAGAATAA- GATTAAAAGG GACAGTTGGG GGTATTCATA 
             GGAATAATCT TAAAAGCAA- GATTAAAAGG GACAGTTGGG GGTATTCATA 
             GGGATAAT-A AGATACTAA- GTTTAATAGG AACAGTTGGG GGTATTCATA 
             GGAATAAT-G TAGTGGTGA- GGTTAAAAGG AACAGTTGGG GGTATTCATA 
             GGAATAATAG TATAAGTAA- GATTAAAAGG AACAGTTGGG GGTATTCATA 
             GGAATAATAA TAAAAGCAA- GATTAAAAGG GATAGTTGGG GGTATTCATA 
             GGAATAATAC TAAAAGCAA- GATTAAAAGG GATAGTTGGG GGTATTCATA 
             GGAATAATAA TAAAAGTAA- GATTAAAAGG GATAGTTGGG GGTATTTATA 
             GGAATAATAA TAAAAGCAA- GATTAATAGG GATAGTTGGG GATATTTATA 
             GGAATAATAA TAAAAGTAAT GATTAATAGG GACAGTTGTG GGTATTTATA 
             GGAATAATAA TAAAAGTAAT GATTAATAGG GACAGTTGTG GGTATTTATA 
             GGAATAATAA TAAAAGTAAT GATTAATAGG GACAGTTGTG GGTATTTATA 
             GGAATAATAA TAAAGGTAAT GATTAATAGG GACAGTTGGG GGTATTCATA 
             GGAATAATAA TAAAAATTAA GATTAATAGG GACAATTGGG GGTATTTATA 
             GGAATAATAA GAAAAGTAAT GATTAATAGG GACAGTTGGG GGTATTCATA 
             GGAATAATAA TAGTAATAAT GATTAATAGG GATAGTTGGG GGTATTCATA 

             TTCAATAGCT AGAGGTGAAA TTCTATGATT TATGGAAGAT GAACTAGTGC 
             TTCAATAGCT AGAGGTGAAA TTCTATGATT TATGGAAGAT GAACTAGTGC 
             TTCAATAGCT AGAGGTGAAA TTCTATGATT TATGGAAGAT GAACTAGTGC 
             TTCAATAGTT AGAGGTGAAA TTCTCGGATT TATGGAAGAT GAACGAATGC 
             TTCAATAGTT AGAGGTGAAA TTCTCGGATT TATGGAAGAT GAACAAATGC 
             TTCAATAGTT AGAGGTGAAA TTCTCGGATT TATGGAAGAT GAACAAATGC 
             TTCACTAGTT AGAGGTGAAA TTCTCGGATT TATGGAAGAT GAACAAGTGC 
             TTCACTAGTT AGAGGTGAAA TTCTCGGATT TATGGAAGAT GAACAAGTGC 
             TTCACTAGTT AGAGGTGAAA TTCTCGGATT TATGGAAGAT GAACAGGTGC 
             TTCACTAGTT AGAGGTGAAA TTCTCGGATT TATGGAAGAT GAACAGGTGC 
             TTCAATAGTT AGAGGTGAAA TTCTCGGATT TATGGAAGAT GAACGAGTGC 
             TTCAATAGTT AGAGGTGAAA TTCTCGGATT TATGGAAGAT GAACTAGTGC 
             TTCAATAGTT AGAGGTGAAA TTCTCGGATT TATGGAAGAT GAACTAGTGC 
             TTCAATAGTT AGAGGTGAAA TTCTCGGATT TATGGAAGGT GAACTAGTGC 
             TTCAATAGTC AGAGGTGAAA TTCTGGGATT TATGGAAGAT GAACAAGTGC 
             TTCAATAGTC AGAGGTGAAA TTCTGGGATT TATGGAAGAT GAACAAGTGC 
             TTCAATAGTC AGAGGTGAAA TTCTCGGATT TATGGAAGAT GAACAAATGC 
             TTCAATAGTC AGAGGTGAAA TTCTCGGATT TATGGAAGAT GAACAAGTGC 
             TTCAATAGTC AGAGGTGAAA TTCTCGGATT TATGGAAGAT GAACAAGTGC 
             TTCAATAGTC AGAGGTGAAA ATCTCGGATT TATGGAAGAT GAACTAATGC 
             TTCAATAGTC AGAGGTGAAA TTCTTGGATT TATGGAAGAT GAACGAATGC 
             TTCAATAGTT AGAGGTGAAA TTCTCGGATT TATGGAAGAT GAACGAATGC 
             TTCAATAGTC AGAGGTGAAA TTCTCGGATT TATGGAAGAT GAACGAATGC 
             TTCAATAGTC AGAGGTGAAA TTCTCGGATT TATGGAAGAT GAACTAGTGC 
             TTCAATAGTC AGAGGTGAAA TTCTCGGATT TATGGAAGAT GAACTAGTGC 
             TTCAATAGTC AGAGGTGAAA TTCTCGGATT TATGGAAGAT AAACTAATGC 
             TTCAATAGTC AGAGGTGAAA TTCTCGGATT TATGGAAGAT AAACTAATGC 
             TTTAATTGTC AGAGGTGAAA TTCTCGGATT TATGAAAGAT AAACAAATGC 
             TTTAATTGTC AGAGGTGAAA TTCTCGGATT TATGAAAGAT AAACAAATGC 
             TTTAATTGTC AGAGGTGAAA TTCTCGGATT TATGAAAGAT AAACAAATGC 
             TTCAATTGTC AGAGGTGAAA TTCTCGGATT TATGGAAGAT GAACTAGTGC 
             TTTCATAGTC AGAGGTGAAA TTCTGGGATT TATGAAAGAT AAACAAATGC 
             TTTCATAGTC AGAGGTGAAA TTCTGGGATT TATGAAAGAT GAACAAGTGC 
             TTTCATAGTC AGAGGTGAAA TTCAAGGATT TATGAAAGAT GAACAAATGC 

             GAAAGCATTT ACCAAGGATG TTTTCATTAA TCAAGAACGA AAGCTAGGGG 
             GAAAGCATTT ACCAAGGATG TTTTCATTAA TCAAGAACGA AAGCTAGGGG 
             GAAAGCATTT ACCAAGGATG TTTTCATTAA TCAAGAACGA AAGCTAGGGG 
             GAAAGCATTT ACCAAGGATG TTTTCATTAA TCAAGAACGA AAGCTAGGGG 
             GAAAGCATTT ACCAAGGATG TTTTCATTAA TCAAGAACGA AAGCTAGGGG 
             GAAAGCATTT ACCAAGGATG TTTTCATTAA TCAAGAACGA AAGCTAGGGG 
             GAAAGCATTT ACCAAGGATG TTTTCATTAA TCAAGAACGA AAGCTAGGGG 
             GAAAGCATTT ACCAAGGATG TTTTCATTAA TCAAGAACGA AAGCTAGGGG 
             GAAAGCATTT ACCAAGGATG TTTTCATTAA TCAAGAACGA AAGCTAGGGG 
             GAAAGCATTT ACCAAGGATG TTTTCATTAA TCAAGAACGA AAGCTAGGGG 
             GAAAGCATTT ACCAAGGATG TTTTCATTAA TCAAGAACGA AAGCTAGGGG 
             GAAAGCATTT ACCAAGGATG TTTTCATTAA TCAAGAACGA AAGCTAGGGG 
             GAAAGCATTT ACCAAGGATG TTTTCATTAA TCAAGAACGA AAGCTAGGGG 
             GAAAGCATTT ACCAAGGATG TTTTCATTAA TCAAGAACGA AAGCTAGGGG 
             GAAAGCATTT ACCAAGGATG TTTTCATTAA TCAAGAACGA AAGTTAGGGG 
             GAAAGCATTT ACCAAGGATG TTTTCATTAA TCAAGAACGA AAGTTAGGGG 
             GAAAGCATTT ACCAAGGATG TTTTCATTAA TCAAGAACGA AAGTTAGGGG 
             GAAAGCATTT ACCAAGGATG TTTTCATTAA TCAAGAACGA AAGTTAGGGG 
             GAAAGCATTT ACCAAGGATG TTTTCATTAA TCAAGAACGA AAGTTAGGGG 
             GAAAGCATTT ACCAAGGATG TTTTCATTAA TCAAGAACGA AAGTTAGGGG 
             GAAAGCATTT ACCAAGGATG TTTTCATTAA TCAAGAACGA AAGTTAGGGG 
             GAAAGCATTT ACCAAGGATG TTTTCATTAA TCAAGAACGA AAGTTAGGGG 
             GAAAGCATTT ACCAAGGATG TTTTCATTAA TCAAGAACGA AAGTTAGGGG 
             GAAAGCATTT ACCAAGGATG TTTTCATTAA TCAAGAACGA AAGTTAGGGG 
             GAAAGCATTT ACCAAGGATG TTTTCATTAA TCAAGAACGA AAGTTAGGGG 
             GAAAGCATTT ACCAAGGATG TTTTCATTAA TCAAGAACGA AAGTTAGGGG 
             GAAAGCATTT ACCAAGGATG TTTTCATTAA TCAAGAACGA AAGTTAGGGG 
             GAAAGCATTT AGTTAGGATG TTTTCATTAA TCAAGAACGA AAGTTTGGGG 
             GAAAGCATTT ACCAAGGATG TTTTCATTAA TCAAGAACGA AAGTTAGGGG 
             GAAAGCATTT ACCAAGGATG TTTTCATTAA TCAAGAACGA AAGTTAGGGG 
             GAAAGCATTT ACCAAGGATG TTTTCATTAA TCAAGAACGA AAGTTAGGGG 
             GAAAGCATTT ACCAAGGATG TTTTCATTAA TCAAGAACGA AAGTTAGGGG 
             GAAAGCATTT ACCAAGGATG TTTTCATTAA TCAAGAACGA AAGTTAGGGG 
             GAAAGCATTT ACCAAGGATG TTTTCATTAA TCAAGAACGA AAGTTAGGGG 

             ATCAAAGAGG ATTAGATACC CTCGTAGTCT TAGCTATAAA CGATACCGAC 
             ATCAAAGAGG ATTAGATACC CTCGTAGTCT TAGCTATAAA CGATACCGAC 
             ATCAAAGAGG ATTAGATACC CTCGTAGTCT TAGCTATAAA CGATACCGAC 
             ATCAAAGAGG CTTAGATACC CTCGTAGTCT TAGCTATAAA CGATACCGAC 
             ATCAAAGAGG CTTAGATACC CTCGTAGTCT TAGCTATAAA CGATACCGAC 
             ATCAAAGAGG CTTAGATACC CTCGTAGTCT TAGCTATAAA CGATACCGAC 
             ATCGAAGAGG ATTAGATACC CTCGTAGTCT TAGCTATAAA CGATACCGAC 
             ATCGAAGAGG ATTAGATACC CTCGTAGTCT TAGCTATAAA CGATACCGAC 
             ATCGAAGAGG ATTAGATACC CTCGTAGTCT TAGCTATAAA CGATACCGAC 
             ATCGAAGAGG ATTAGATACC CTCGTAGTCT TAGCTATAAA CGATACCGAC 
             ATCGAAGAGG ATTGGATACC CTCGTAGTCT TAGCTATAAA CGATACCGAC 
             ATCGAAGAGG CTTAGATACC CTCGTAGTCT TAGCTATAAA CTATACCGAC 
             ATCGAAGAGG CTTAGATACC CTCGTAGTCT TAGCTATAAA CTATACCGAC 
             ATCGAAGAGG CTTAGATACC CTCGTAGTCT TAGCTATAAA CTATACCGAC 
             ATCGAAGAGG ATTAGATACC CTCGTAGTCT TAACTATAAA CGATACCGAC 
             ATCGAAGAGG ATTAGATACC CTCGTAGTCT TAACTATAAA CGATACCGAC 
             ATCGAAGAGG ATTAGATACC CTCGTAGTCT TAACTATAAA CGATACCGAC 
             ATCGAAGAGG ATTAGATACC CTCGTAGTCT TAACTATAAA CGATACCGAC 
             ATCGAAGAGG ATTAGATACC CTCGTAGTCT TAACTATAAA CGATACCGAC 
             ATCGAAGAGG ATTAGATACC CTCGTAGTCT TAACTATAAA CGATACCGAC 
             ATCGAAGAGG ATTAGATACC CTCGTAGTCT TAACTATAAA CGATACCGAC 
             ATCGAAGAGG ATTAGATACC CTCGTAGTCT TAACTATAAA CGATACCGAC 
             ATCGAAGAGG ATTAGATACC CTCGTAGTCT TAACTATAAA CGATACCGAC 
             ATCGAAGAGG ATCAGATACC CTCGTAGTCT TAACTATAAA CGATACCGAC 
             ATCGAAGAGG ATCAGACACC CTCGTAGTCT TAACTATAAA CGATACCGAC 
             ATCGAAGAGG ATCAGATACC CTCGTAGTCT TAACTATAAA CGATACCGAC 
             ATCGAAGAGG ATCAGATACC CTCGTAGTCT TAACTATAAA CGATACCAAC 
             ATCGAAGAGG ATTAGATACC CCCGTAGTCT TAACTATAAA CTATACCGAC 
             ATCGAAGAGG ATTAGATACC CTCGTAGTCT TAACTATAAA CTATACCGAC 
             ATCGAAGAGG ATTAGATACC CTCGTAGTCT TAACTATAAA CTATACCGAC 
             ATCGAAGAGG ATTAGATACC CTCGTAGTCT TAACTATAAA CTATACCGAC 
             ATCAAAGAGG CTTAGATACC CTCGTAGTCT TAACTATAAA CTATAACACC 
             ATCAAAGAGG CTTAGATACC CTCGTAGTCT TAACTATAAA CGATAACACC 
             ATCAAAGAGG CTTAGATACC CTCGTAGTCT TAACTATAAA CTATAACGAC 

             TAGGAGTTAG TAGATATCCA AGTGTCTATT AGTACCTTAT GAGAAATCAA 
             TAGGAGTTAG TAGATATCCA AGTGTCTATT AGTACCTTAT GAGAAATCAA 
             TAGGAGTTAG TAGATATCCG AGTGTCTATT AGTACCTTAT GAGAAATCAA 
             TAGGGCTTAG TAGATATCCA AGTGTCTATT AGTACCTTGT GAGAAATCAA 
             TAGGGCTTAG TAGATATCCA AGTGTCTATT AGTACCTTGT GAGAAACCAA 
             TAGGGCTTAG TAGATATCCA AGTGTCTATT AGTACCTTGT GAGAAATCAA 
             TAGGGGTTAG TAGAGGTCTA TGTCTTTATT AGTACCTTAT GAGAAATCAA 
             TAGGGGTTAG TAGAGGTCAA AGTCTTTATT AGTACCTTAT GAGAAATCAA 
             TAGGGGTTAG TAGAGGTCAA TGTCTCTATT AGTACCTTAT GAGAAATCAA 
             TAGGGGTTAG TAGAGGTCAA TGTCTCTATT AGTACCTTAT GAGAAATCAA 
             TAGGGGTTAG TGGAGGTCAT TGTCTCCATT AGTACCTTAA GAGAAATCAA 
             TAGGGGTTAG TAGAAGTCAT TGTTTCTATT AGTACCTTAT GAGAAATCAA 
             TAGGGGTTAG TAGAAGTCAT TGTTTCTATT AGTACCTTAT GAGAAATCAA 
             TAGGGGTTAG TAGAAGTCAT TGTTTCTATT AGTACCTTAT GAGAAATCAA 
             TAGGGGTTAG TAATGGTCAT TGTGTTTACT AGTACCTTAT GAGAAATCAA 
             TAGGGGTTAG TAATGGTCAT TGTGTTTACT AGTACCTTAT GAGAAATCAA 
             TAGGGGTTAG TGGAGGTCAT TGTCTCTACT AGTACCTTAT GAGAAATCAA 
             TAGAGGTTAG TGAAGGTCAT TGTCTTGACT AGTATCTTAT GAGAAATCAA 
             TAGAGGTTAG TGAAGGTCAT TGTCTTGACT AGTATCTTAT GAGAAATCAA 
             TAGAGATTAA TAAAGGTCAT TGTCTTTATT AGTATCTTAT GAGAAATCAA 
             TAGGGCTTAG TGGAAGTCTT TGTTTTCATT AGGACCTTAT GAGAAATCAA 
             TAGGGCTTAG TGGGAGTCAT TGTTTCCATT AGTACCTTAT GAGAAATCAA 
             TAGGGCTTAG TGGAAGTCTT TGTTYTCATT AGGACCTTAT GAGAAATCAA 
             TAGAGATTTG TAGAAGTCAA TGTTTCTATA AGCATCTTAT GAGAAATCAA 
             TAGAGATTTA TAGAAGTCAA TGTTTCTATA AGCATCTTAT GAGAAATCAA 
             TAGAGATTAG TAGAAGTCAT AGTTTCTATT AGTATCTTAT GAGAAATCAA 
             TAGGGATTAG TAATTATCTA TGTTTTTATT AGTACCTTAT GAGAAATCAA 
             TAGAGATTGG TAAGATACTA AGTATTTATC AGAATCTTAT GAGAAATCAA 
             TAGAGATTGG TAAGATACTA AGTATTTATC AGAATGTTAT GAGAAATCAA 
             TAGAGATTGG TAAGATACTA AGTATTTATC AGAATGTTAT GAGAAATCAA 
             TAGGGATTGG TAAATTACAA AGTATTTATC AGCACCTTAT GAGAAATCAA 
             TAGGGATTAG TATTGCTATC TAAGTATATT AGTACCTAAT GGGAAACCAA 
             TAGGGATTGG TTCGTAAGCT -TTACGTATC AGCACCTTAT GGGAAACCAA 
             TAGATATTAG TATAAAAAAA TATAAATATT AGTATCTAAA AGGAAAGCAA 

             AGTCTTTGGG TTCCGGGGGG AGTATGGTCG CAAGGCTGAA ACTTAAAGGA 
             AGTCTTTGGG TTCCGGGGGG AGTATGGTCG CAAGGCTGAA ACTTAAAGGA 
             AGTCTTTGGG TTCCGGGGGG AGTATGGTCG CAAGGCTGAA ACTTAAAGGA 
             AGTCTTTGGG TTCCGGGGGG AGTATGGTCG CAAGGCTGAA ACTTAAAGGA 
             AGTCTTTGGG TTCCGGGGGG AGTATGGTCG CAAGGCTGAA ACTTAAAGGA 
             AGTCTTTGGG TTCCGGGGGG AGTATGGTCG CAAGGCTGAA ACTTAAAGGA 
             AGTCTTTGGG TTCCGGGGGG AGTATGGTCG CAAGGCTGAA ACTTAAAGGA 
             AGTCTTTGGG TTCCGGGGGG AGTATGGTCG CAAGGCTGAA ACTTAAAGGA 
             AGTCTTTGGG TTCCGGGGGG AGTATGGTCG CAAGGCTGAA ACTTAAAGGA 
             AGTCTTTGGG TTCCGGGGGG AGTATGGTCG CAAGGCTGAA ACTTAAAGGA 
             AGTCTTTGGG TTCCGGGGGG AGTATGGTCG CAAGGCTGAA ACTTAAAGGA 
             AGTCTTTGGG TTCCGGGGGG AGTATGGTCG CAAGGCTGAA ACTTAAAGGA 
             AGTCTTTGGG TTCCGGGGGG AGTATGGTCG CAAGGCTGAA ACTTAAAGGA 
             AGTCTTTGGG TTCCGGGGGG AGTATGGTCG CAAGGCTGAA ACTTAAAGGA 
             AGTCTTTGGG TTCCGGGGGG AGTATGGTCG CAAGGCTGAA ACTTAAAGGA 
             AGTCTTTGGG TTCCGGGGGG AGTATGGTCG CAAGGCTGAA ACTTAAAGGA 
             AGTCTTTGGG TTCCGGGGGG AGTATGGTCG CAAGGCTGAA ACTTAAAGGA 
             AGTCTTTGGG TTCCGGGGGG AGTATGGTCG CAAGGCTGAA ACTTAAAGGA 
             AGTCTTTGGG TTCCGGGGGG AGTATGGTCA CAAGGCTGAA ACTTAAAGGA 
             AGTCTTTGGG TTCCGGGGGG AGTATGGTCG CAAGGCTGAA ACTTAAAGGA 
             AGTCTTTGGG TTCCGGGGGG AGTATGGTCG CAAGGCTGAA ACTTAAAGGA 
             AGTCTTTGGG TTCCGGGGGG AGTATGGTCG CAAGGCTGAA ACTTAAAGGA 
             AGTCTTTGGG TTCCGGGGGG AGTATGGTCG CAAGGCTGAA ACTTAAAGGA 
             AGTCTTTGGG TTCCGGGGGG AGTATGGTCG CAAGGCTGAA ACTTAAAGGA 
             AGTCTTTGGG TTCCGGGGGG AGTATGGTCG CAAGGCTGAA ACTTAAAGGA 
             AGTCTTTGGG TTCCGGGGGG AGTATGGTCG CAAGGCTGAA ACTTAAAGGA 
             AGTTTTTGGG TTCCGGGGGG AGTATGGTCG CAAGGCTGAA ACTTAAAGGA 
             AGTCTTTGGG TTCTGGGGGG AGTATGGTCG CAAGGCTGAA ACTTAAAGGA 
             AGTCTTTGGG TTCTGGGGGG AGTATGGTCG CAAGGCTGAA ACTTAAAGGA 
             AGTCTTTGGG TTCTGGGGGG AGTATGGTCG CAAGGCTGAA ACTTAAAGGA 
             AGTCTTTGGG TTCCGGGGGG AGTATGGTCG CAAGGCTGAA ACTTAAAGGA 
             AGGTTTTGGC TTATGGGGGG AGTACGGTCG CAAGGCTGAA ACTTAAAGGA 
             AGGGTTTGGC TTATGGGGGG AGTACGGTCG CAAGGCCGAA ACTTAAAGGA 
             AGTGTATGGT TTATGGGGGG AGTACGGTCG CAAGTCTGAA ACTTAAAGGA 

             ATTGACGGAA GGGCACCACC AGGAGTGGAG CCTGCGGCTT AATTTGACTC 
             ATTGACGGAA GGGCACCACC AGGAGTGGAG CCTGCGGCTT AATTTGACTC 
             ATTGACGGAA GGGCACCACC AGGAGTGGAG CCTGCGGCTT AATTTGACTC 
             ATTGACGGAA GGGCACCACC AGGAGTGGA- -CTGCGGCTT AATTTGACTC 
             ATTGACGGAA GGGCACCACC AGGAGTGGAG CCTGCGGCTT AATTTGACTC 
             ATTGACGGAA GGGCACCACC AGGAGTGGAG CCTGCGGCTT AATTTGACTC 
             ATTGACGGAA GGGCACCACC AGGAGTGGAG CCTGCGGCTT AATTTGACTC 
             ATTGACGGAA GGGCACCACC AGGAGTGGAG CCTGCGGCTT AATTTGACTC 
             ATTGACGGAA GGGCACCACC AGGAGTGGAG CCTGCGGCTT AATTTGACTC 
             ATTGACGGAA GGGCACCACC AGGAGTGGAG CCTGCGGCTT AATTTGACTC 
             ATTGACGGAA GGGCACCACC AGGAGTGGAG CNTGCGGCTT AATTTGACTC 
             ATTGACGGAA GGGCACCACC AGGAGTGGAG CCTGCGGCTT AATTTGACTC 
             ATTGACGGAA GGGCACCACC AGGAGTGGAG CCTGCGGCTT AATTTGACTC 
             ATTGACGGAA GGGCACCACC AGGAGTGGAG CCTGCGGCTT AATTTGACTC 
             ATTGACGGAA GGGCACCACC AGGAGTGGAG CCTGCGGCTT AATTTGACTC 
             ATTGACGGAA GGGCACCACC AGGAGTGGAG CCTGCGGCTT AATTTGACTC 
             ATTGACGGAA GGGCACCACC AGGAGTGGAG CCTGCGGCTT AATTTGACTC 
             ATTGACGGAA GGGCACCACC AGGAGTGGAG CCTGCGGCTT AATTTGACTC 
             ATTGACGGAA GGGCACCACC AGGAGTGGAG CCTGCGGCTT AATTTGACTC 
             ATTGACGGAA GGGCACCACC AGGAGTGGAG CCTGCGGCTT AATTTGACTC 
             ATTGACGGAA GGGCACCACC AGGAGTGGAG CCTGCGGCTT AATTTGACTC 
             ATTGACGGAA GGGCACCACC AGGAGTGGAG CCTGCGGCTT AATTTGACTC 
             ATTGACGGAA GGGCACCACC AGGAGTGGAG CCTGCGGCTT AATTTGACTC 
             ATTGACGGAA GGGCACCACC AGGAGTGGAG CCTGCGGCTT AATTTGACTC 
             ATTGACGGAA GGGCACCACC AGGAGTGGAG CCTGCGGCTT AATTTGACTC 
             ATTGACGGAA GGGCACCACC AGGAGTGGAG CCTGCGGCTT AATTTGACTC 
             ATTGACGGAA GGGCACCACC AGGAGTGGAG CCTGCGGCTT AATTTGACTC 
             ATTGACGGAA GGGCACCACC AGGAGTGGAG CCTGCGGCTT AATTTGACTC 
             ATTGACGGAA GGGCACCACC AGGAGTAGAG CCTGCGGCTT AATTTGACTC 
             ATTGACGGAA GGGCACCACC AGGAGTGGAG CCTGCGGCTT AATTTGACTC 
             ATTGACGGAA GGGCACCACC AGGAGTGGAG CCTGCGGCTT AATTTGACTC 
             ATTGACGGAA GGGCAC-ACC AGATATGGGT TATGCGGCTT AATTTGACTC 
             ATTGACGGAA GGGCAC-ACC AGATATGGGT TATGCGGCTT AATTTGACTC 
             ATTGACGGAA GGGCACCACC AGATATGGGT TATGCGGCTT AATTTGACYC 

             AACACGGGGA AACTTACCAG GTCCAGACAT AGGAAGGATT GACAGATTGA 
             AACACGGGGA AACTTACCAG GTCCAGACAT AGGAAGGATT GACAGATTGA 
             AACACGGGGA AACTTACCAG GTCCAGACAT AGGAAGGATT GACAGATTGA 
             AACACGGGGA AACTTACCAG GTCCAGACAT AGGAAGGATT GACAGATTGA 
             AACACGGGGA AACTTACCAG GTCCAGACAT AGGAAGGATT GACAGATTGA 
             AACACGGGGA AACTTACCAG GTCCAGACAT AGGAAGGATT GACAGATTGA 
             AACACGGGGA AACTTACCAG GTCCAGACAT AGGAAGGATT GACAGATTGA 
             AACACGGGGA AACTTACCAG GTCCAGACAT AGGAAGGATT GACAGATTGA 
             AACACGGGGA AACTTACCAG GTCCAGACAT AGGAAGGATT GACAGATTGA 
             AACACGGGGA AACTTACCAG GTCCAGACAT AGGAAGGATT GACAGATTGA 
             AACACGGGGA AACTTACCAG GTCCAGACAT AGGAAGGATT GACAGATTGA 
             AACACGGG-A AACTTACCAG GTCCAGACAT AGGAAGGATT GACAGATTGA 
             AACACGGGGA AACTTACCAG GTCCAGACAT AGGAAGGATT GACAGATTGA 
             AACACGGGGA AACTTACCAG GTCCAGACAT AGGAAGGATT GACAGATTGA 
             AACACGGGGA AACTTGCCAG GTCCAGACAT AGGAAGGATA GACAGAACAA 
             AACACGGGGA AACTTACCAG GTCCAGACAT AGGAAGGATA GACAGAACAA 
             AACACGGGAA AACTTACCAG GTCCAGACAT AGGAAGGATA GACAGAACAA 
             AACACGGGAA AACTTACCAG GTCCAGACAT AGGAAGGATA GACAGATTAA 
             AACACGGGAA AACTTACCAG GTCCAGACAT AGGAAGGATA GACAGATTAA 
             AACACGGGAA AACTTACCAG GTCCAGACAT AGGAAGGATA GACAGATTAA 
             AACACGGGGA AACTTACCAG GTCCAGACAT AGGAAGGATT GACAGATTGA 
             AACACGGGGA AACTTACCAG GTCCAGACAT AGGAAGGATT GACMGATTGA 
             AACACGGGGA AACTTACCAG GTCCAGACAT AGGAAGGATT GACAGATTGA 
             AACACGGGGA AACTTACCAG GTCCAGACAT AGGAAGGATT GACAGATTGA 
             AACACGGGGA AACTTACCAG GTCCAGACAT AGGAAGGATT GACAGATTGA 
             AACACGGGAA AACTTACCAG GTCCAGACAT AGGAAGGATT GACAGATTGC 
             AACACGGGGA AACTTACCAG GTCCAGACAT AGGAAGGATT GACAGATTGA 
             AACACGGGGA AACTTACCAG GTCCAGACAT AGTAAGGATT GACAGATTGA 
             AACACGGGGA AACTTACCAG GTCCAGACAT AGTAAGGATT GACAGATTGA 
             AACACGGGGA AACTTACCAG GTCCAGACAT AGTAAGGATT GACAGATTGA 
             AACACGGGGA AACTTACCAG GTCCAGACAT AGTAAGGATT GACAGATTGA 
             AACACGGGGA AACTTACCAG GTCCAGACAC AGTAAGGATT GACAGATTGA 
             AACACGGGGA AACTTACCAG GTCCAGACAC AGTTAGGATT GACAGATTGA 
             AACACGGGGA AACTTACCAG GTCCAGACAC AGTAAGGATT GACAGATTGA 

             TAGCTCTTTC TTGATTCTAT GGGTGGTGGT GCATGGCCGT TCTTAGTTGG 
             TAGCTCTTTC TTGATTCTAT GGGTGGTGGT GCATGGCCGT TCTTAGTTGG 
             TAGCTCTTTC TTGATTCTAT GGGTGGTGGT GCATGGCCGT TCTTAGTTGG 
             TAGCTCTTTC TTGATTCTAT GGGTGGTGGT GCATGGCCGT TCTTAGTTGG 
             TAGCTCTTTC TTGATTCTAT GGGTGGTGGT GCATGGCCGT TCTTAGTTGG 
             TAGCTCTTTC TTGATTCTAT GGGTGGTGGT GCATGGCCGT TCTTAGTTGG 
             TAGCTCTTTC TTGATTCTAT GGGTGGTGGT GCATGGCCGT TCTTAGTTGG 
             TAGCTCTTTC TTGATTCTAT GGGTGGTGGT GCATGGCCGT TCTTAGTTGG 
             TAGCTCTTTC TTGATTCTAT GGGTGGTAGT GCATGGCCGT TCTTAGTTGG 
             TAGCTCTTTC TTGATTCTAT GGGTGGTGGT GCATGGCCGT TCTTAGTTGG 
             TAGCTCTTTC TTGATTCTAT GGGTGGTGGT GCATGGCCGT TCTTAGTTGG 
             TAGCTCTTTC TTGATTCTAT GGGTGGTGGT GCATGGCCGT TCTTAGTTGG 
             TAGCTCTTTC TTGATTCTAT GGGTGGTGGT GCATGGCCGT TCTTAGTTGG 
             TAGCTCTTTC TTGATTCTAT GGGTGGTGGT GCATGGCCGT TCTTAGTTGG 
             -AGCTCTTTC TTGATTCTAT GGGTGGTGGT GCATGGCCGT TCTTAGTTGG 
             -AGCTCTTTC TTGATTCTAT GGGTGGTGGT GCATGGCCGT TCTTAATTGG 
             -AGCTCTTTC TTGATTCTAT GGGTGGTGGT GCATGGCCGT TCTTAGTTGG 
             -AGCTCTTTC TTGATTCTAT GGGTGGTGGT GCATGGCCGT TCTTAGTTGG 
             -AGCTCTTTC TTGATTCTAT GGGTGGTGGT GCATGGCCGT TCTTAGTTGG 
             -AGCTCTTTC TTGATTCTAT GGGTGGTGGT GCATGGCCGT TCTTAGTTGG 
             TAGCTCTTTC TTGATTCTAT GGGTGGTGGT GCATGGCCGT TCTTAGTTGG 
             TAGCTCTTTC TTGATTCTAT GGGTGGTGGT GCATGGCCGT TCTTAGTTGG 
             TAGCTCTTTC TTGATTCTAT GGGTGGTGGT GCATGGCCGT TCTTAGTTGG 
             TAGCTCTTTC TTGATTCTAT GGGTGGTGGT GCATGGCCGT TCTTAGTTGG 
             TAGCTCTTTC TTGATTCTAT GGGTGGTGGT GCATGGCCGT TCTTAGTTGG 
             TAGCTCTTTC TTGATTCTAT GGGTGGTGGT GCATGGCCGT TCTTAGTTGG 
             TAGCTCTTTC TTGATTCTAT GGGTGGTGGT GCATGGCCGT TCTTAGTCGG 
             TAGTTCTTTC TTGATTCTAT GGGTGGTGGT GCATGGCCGT TCTTAGTTGG 
             TAGTTCTTTC TTGATTCTAT GGGTGGTGGT GCATGGCCGT TCTTAGTTGG 
             TAGTTCTTTC TTGATTCTAT GGGTGGTGGT GCATGGCCGT TCTTAGTTGG 
             CAGCTCTTTC TTGATTCTAT GGGTGGTGGT GCATGGCCGT TCTTAGTTGG 
             -AGCTCTTTC TTGATTCTGT GGGTGGTGGT GCATGGCCGT TCTTAGTTGG 
             -AGCTCTTTC TTGATTCTGT GGGTGGTGGT GCATGGCCGT TCTTAGTTGG 
             -ATCTCTATC TTGATTTTGT GGGTGGTGGT GCATGGCCGT TCTTAGTTGG 

             TGGAGTGATT TGTCTGGTTT ATTCCGATAA CGAACGAGAC TTCCGCCTAT 
             TGGAGTGATT TGTCTGGTTT ATTCCGATAA CGAACGAGAC TTCCGCCTAT 
             TGGAGTGATT TGTCTGGTTT ATTCCGATAA CGAACGAGAC TTCCGCCTGT 
             TGGAGTGATT TGTCTGGTTA ATTCCGATAA CGAACGAGAC CTCCGCCTAT 
             TGGAGTGATT TGTCTGGTTA ATTCCGATAA CGAACGAGAC CTCCGCCTAT 
             TGGAGTGATT TGTCTGGTTA ATTCCGATAA CGAACGAGAC CTCCGCCTAT 
             TGGAGTGATT TGTCTGGCTA ATTCCGATAA CGAACGAGAC CTCCGCCT-T 
             TGGAGTGATT TGTCTGGCTA ATTCCGATAA CGAACGAGAC CTCCGCCT-T 
             TGGAGTGATT TGTCTGGCTG ATTCCGATAA CGAACGAGAC CTCCGCCT-T 
             TGGAGTGATT TGTCTGGCTA ATTCCGATAA CGAACGAGAC CTCCGCCT-T 
             TGGAGTGATT TGTCTGGCTA ATTCCGATAA CGAACGAGAC CTCCGCCT-T 
             TGGAGTGATT TGTCTGGCTA ATTCCGATAA CGAACGAGAC CTCCGCCT-T 
             TGGAGTGATT TGTCTGGTTA ATTCCGATAA CGAACGAGAC CTCCGCCTGC 
             TGGAGTGATT TGTCTGGTTA ATTCCGATAA CGAACGAGAC CTCCGCCTGC 
             TGGATTGATT TGTCAGGCTA ATTCCGATAA CGAACGAGAC CTCCTCCTAC 
             TGGATTGATT TGTCAGGCTA ATTCCGATAA CGAACGAGAC CTCCTCCTAC 
             TGGATTGATT TGTCAGGCTA ATTCCGATAA CGAACGAGAC CTCCTCCTAC 
             TGGATTGATT TGTCAGGCTA ATTCCGATAA CGAACGAGAC CTCCGCCTGC 
             TGGATTGATT TGTCAGGCTA ATTCCGATAA CGAACGAGAC CTCCGCCTAC 
             TGGATTGATT TGTCAGGCTA ATTCCGATAA CGAACGAGAC CTCCGCTTAT 
             TGGAGTGATT TGTCTGGTTA ATTCCGATAA CGAACGAGAC CTCCTCTTGC 
             TGGAGTGATT TGTCTGGTTA ATTCCGATAA CGAACGAGAC CTCCTCTTAT 
             TGGAGTGATT TGTCTGGTTA ATTCCGATAA CGAACGAGAC CTCCTCTTAT 
             TGGGGTGACT TGTCTGGCTA ATTCCGATAA CGAACGAGAC CTCCGCCTAT 
             TGGGGTGACT TGTCTGGCTA ATTCCGATAA CAAACGAGAC CTCCGCCTAT 
             TGGGGTGACT TGTCTGGGTA ATTCCGATAA CGAACGAGAC CTCCGCCTAT 
             TGAAGTGATT TGTCTGGTTT ATTCCGTTAA CGGACGAGAC CTCCGCCTAT 
             TGGAGTGATT TGTCTGGTTA ATTCCGATAA CGAACGAGAC CTCCGCTTGC 
             TGGAGTAATT TGTCTGGTTA ATTCCGATAA CGAACGAGAA CTCCGCTTGC 
             TGGAGTGATT TGTCTGGTTA ATTCCGATAA CGAACGAGAC CTCCGCTTGC 
             TGGAGTGATT TGTCTGGTTA ATTCCGATAA CGAACGAGAC CTCCGCCTGC 
             TGGAGTGATT TGTCTGGTTA ATTCCGATAA CGAACGAGAC CTCCGCTTAT 
             TGGAGTGATT TGTCTGGTTA ATTCCGATAA CGAACGAGAC CTCCGCCTGC 
             TGGAGTGATT TGTCTGGTTA ATTCCGTTAA CGAACGAGAC CTTAACTAAT 

             TAGTTGGATC AGCTTAGAGG GACACTGTGG AGTACAGGGA AGCTGGAAGC 
             TAGTTGGATC AACTTAGAGG GACACTGTGG AGTACGGGGA AGCTGGAAGC 
             TAGTTGGACC AACTTAAAGG GACACTGTGT AGTACGGGGA AGCTGGAAGC 
             TAACTAGATC TTCTTAAAGG GACACTATAG AGTATGGGGA AGCTGGAGGC 
             TAACTAGGTC TTCTTAAAGG GACACTATAG AGTATGGGGA AGCTGGAGGC 
             TAACTAGGTC TTCTTAAAGG GACACTATAG AGTATGGGGA AGCTGGAGGC 
             TAACTAGTGC TTCTTATAGG GACACTATAA AATGTAGGGA AGCTGGAGGC 
             TAACTAGTGC TTCTTATAGG GACACTATAA AATGTAGGGA AGCTGGAGGC 
             TAACTAGTAC TTCTTGGAGG GACACTATAA AGTGTAGGGA AGCTGGAGGC 
             TAACTAGTAC TTCTTGGAGG GACACTATAA AGTGTAGGGA AGCTGGAGGC 
             TCAGTAGCGC TTCTTAGAGG GACACCATGA AGTGTGGGGA AGCTGGAGGC 
             TAACTAGTGC TTCTTATAGG GACACTATAA AATGTAGGGA AGCTGGAGGC 
             TAAATAGTAC TTCTTAGAGG GACACTATAG AGTGTAGGGA AGCTGGAGGC 
             TAAATAGTAC TTCTTAGAGG GACACTATAG AGTGTAGGGA AGCTGGAGGC 
             TAAATAGATC TTCTTAGAGG GACACTATAA AGTGTAGGGA AGCTGGAGGC 
             TAAATAGATC TTCTTAGAGG GACACTATAA AGTGTAGGGA AGCTGGAGGC 
             TAAATAGACC TTCTTAGAGG GACACTATAA AGTGTAGGGA AGCTGGAGGC 
             TAAATGGATC CTCTTAGAGG GACACTATAA AGTATAGGGA AGCTGGAGGC 
             TAAATGGATC CTCTTAGAGG GACACTATAA AGTGTAGGGA AGCTGGAGGC 
             TAAATAGGTC TTCTTAAAAG GACACTATAA AATATAGGGA AGCTGGAGGC 
             TAAATAGATC TTCTTAGAAG GACACTAGTT AGACTGGGGA AGCTGGAGGC 
             TAAATAACAT TTCTTAGAAG GACACTAGTT AGGCTGGGGA AGCTGGAGGC 
             TAAATAAAAT TTCTTAAAAG GACACTAGCT AGGCTGGGGA AGCCGGAGGC 
             TAAATAGTAC TTCTTAAAGG GACACTATAT AGTGTAGGGA AGCTGGAGGC 
             TAAATAGAAC TTCTTAAAGG GACACTATAT AGTGTAGGGA AGCTGGAGGC 
             TAAATAGAAC TTCTTAAAGG GACATTATAT AGTATAAGGA AGCTGGAGGC 
             TAAATAGTTC TTCTTAAAGG GACATTATAA AGTATAAGGA AGCTGGAGGC 
             TAAATAGAAC TTCTTAGAAG GACACTGAAA AATTCAGGGA AGTTGGAGGC 
             TAAATAGAAC TTCTTAGAAG GACACTGAAA AATTCAGGGA AGTTGGAGGC 
             TAAATAGAAC TTCTTAGAAG GACACTGAAA AATTCAGGGA AGTTGGAGGC 
             TAAATAGTAC TTCTTAGAGG GACACTAGGA AACTTAGGGA AGTCGGAGGC 
             TAAATAATAT TTCTTAAAAG GACACTAGAT ATTCTAGGGA AGTTGGAGGC 
             TAAATAGAAC TTCTTAGAGG GACACTGGAG ATTCCAGGGA AGTTGGAGGC 
             TAAATAGAAC TTCTTAAAAG AACTCTAGGA ACTCTAGGGA AGTATAAGGC 

             AATAACAGGT CTGTGATGCC CTTAGATGTT CTGGGCTGCA CGCGCGCGAC 
             AATAACAGGT CTGTGATGCC CTTAGATGTT CTGGGCTGCA CGCGCGCGAC 
             AATAACAGGT CTGTGATGCC CTTAGATGTT CTGGGCTGCA CGCGCGCGAC 
             AATAACAGGT CTGTGATGCC CTTAGATGTT CTGGGCTGCA CGCGCGCGAC 
             AATAACAGGT CTGTGATGCC CTTAGATGTT CTGGGCTGCA CGCGCGCGAC 
             AATAACAGGT CTGTGATGCC CTTAGATGTT CTGGGCTGCA CGCGCGCGAC 
             AATAACAGGT CTGTGATGCC CTTAGATGTT CTGGGCTGCA CGCGCGCGAC 
             AATAACAGGT CTGTGATGCC CTTAGATGTT CTGGGCTGCA CGCGCGCGAC 
             AATAACAGGT CTGTGATGCC CTTAGATGTT CTGGGCTGCA CGCGCGCGAC 
             AATAACAGGT CTGTGATGCC CTTAGATGTT CTGGGCTGCA CGCGCGCGAC 
             AATAACAGGT CTGTGATGCC CTTAGATGTT CTGGGCTGCA CGCGCGCGAC 
             AATAACAGGT CTGTGATGCC CTTAGATGTT CTGGGCTGCA CGCGCGCGAC 
             AATAACAGGT CTGTGATGCC CTTAGATGTT CTGGGCTGCA CGCGCGCGAC 
             AATAACAGGT CTGTGATGCC CTTAGATGTT CTGGGCTGCA CGCGCGCGAC 
             AATAACAGGT CTGTGATGCC CTTAGATGTC CTGGGCTGCA CGCGCGCGAC 
             AATAACAGGT CTGTGATGCC CTTAGATGTC CTGGGCTGCA CGCGCGCGAC 
             AATAACAGGT CTGTGATGCC CTTAGATGTC CTGGGCTGCA CGCGCGCGAC 
             AATAACAGGT CTGTGATGCC CTTAGATGTC CTGGGCTGCA CGCGCGCGAC 
             AATAACAGGT CTGTGATGCC CTTAGATGTC CTGGGCTGCA CGCGCGCGAC 
             AATAACAGGT CTGTGATGCC CTTAGATGTT CTGGGCTGCA CGCGCGCGAC 
             AATAACAGGT CTGTGATGCC CTTAGATGTT CTGGGCCGCA CGCGCGCGAC 
             AATAACAGGT CTGTGATGCC CTTAGATGTT CTGGGCCGCA CGCGCGCGAC 
             AATAACAGGT CTGTGATGCC CTTAGATGTT CTGGGCCGCA CGCGCGCGAC 
             AATAACAGGT CTGTGATGCC CTTAGATGTT CTGGGCTGCA CGCGCGCGAC 
             AATAACAGGT CTGTGATGCC CTTAGATGTT CTGGGCTGCA CGCGCGCGAC 
             AATAACAGGT CTGTGATGCC CTTAGATGTT CTGGGCTGCA CGCGCGCGAC 
             AATAACAGGT CTGTGATGCC CTTAGATGTT CTGGGCTGCA CGCGCGCGAC 
             AATAACAGGT CTGTGATGCC CTTAGATGTT CTGGGCCGCA CGCGCGCTAC 
             AATAACAGGT CTGTGATGCC CTTAGATGTT CTGGGCCGCA CGCGCGCTAC 
             AATAACAGGT CTGTGATGCC CTTAGATGTT CTGGGCCGCA CGCGCGCTAC 
             AATAACAGGT CTGTGATGCC CTTAGATGTT CTGGGCCGCA CGCGCGCTAC 
             AATAACAGGT CTGTGATGCC CTTAGATGTT CTGGGCCGCA CGTGTGACAC 
             AATAACAGGT CTGTGATGCC CTTAGATGTT CTGGGCCGCA CGTGTGACAC 
             AATAACTGGT CTGTGATGCC CTTAGATGTT CTGGGCCGCA CNCGTGACAC 

             ACTGAACTAT TCAACGAGTA TCTGAGTCGA TAGACTT--G GGAAATCTTT 
             ACTGAACTAT TCAACGAGGT TCTGAGTCGA TAGACTT--G GGAAATCTTT 
             ACTGAACTAT TCAACGAGAA TCTGAGTCGA TAGACTT--G GGAAATCTTT 
             ACTGAACTAT TCAACGAGTG GCTTGATCGA TAGATCT--G GCGAATCTTT 
             ACTGAACTAT TCAACGAGTG GCTTGATCGA TAGATCT--G GCGAATCTTT 
             ACTGAACTAT TCAACGAGTG GCTTGATCGA TAGATCT--G GCGAATCTTT 
             ACTGATCTAT TCAACGAGTG GCTGGGTCGA GAGACTT--G GCAAATCTTG 
             ACTGATCTAT TCAACGAGTG GCTGGGTCGA GAGACTT--G GCAAATCTTG 
             ACTGATCTAT TCAACGAGTG GCTGTGTCGA TAGACTT--G GCAAATCTTG 
             ACTGATCTAT TCAACGAGTG GCTGTGTCGA TAGACTT--G GCAAATCTTG 
             ACTGATCTAT TCAGCGAGTG GCTGGGTCGT GAGACTT--G GCGAATCTGT 
             ACTGATCTAT TCAACGAGTG GCTGGGTCGA GAGACTT--G GCAAATCTTG 
             ACTGATCTAT TCAACAAGTG ACTGAATCGA TAGATTT--G GTAAATCTTT 
             ACTGATCTAT TCAACAAGTG ACTGAATCGA TAGATTT--G GTAAATCTTT 
             ACTGATTGAT TCAACAAGTA GCTGGGTCGA GAGACTT--G GCAACTCTTT 
             ACTGATTGAT TCAGCAAGTG GCTGGGTCGA GAGACTT--G GCAACTCTTT 
             ACTGATCGAT TCAGCAAGTG GCTAGGTCGA GAGATTT--G GCAACTCTTT 
             ACTGATTCAT TCAACAAGTG GCTGAATCGA TAGATTT--G GCAAATCTTT 
             ACTGATTCAT TCAACAAGTG GCTGAATCGA TAGATTT--G GCAAATCTTT 
             AATGATTAAT TCAACAAGTA GCTTAATTGA TAAATTT--G GCTACTCTTT 
             ACTGAACTAT TCAAGGAGTG GCTGTATCGA TAGATAT--G GCGAATCTTA 
             ACTGAGCTAT TCAAGGAGTG GCTGTATCGA TAGATAT--G GCGGATCTTT 
             ACTGAACTAT TCAACAAGTG GCTGTATCGA TAGATAT--G GCGAATCTTT 
             ACTGATATAT TCAACAAGTA GCTGTATCGA TAGATTT--A GCAAATCTTT 
             ACTGATATAT TCAACAAGTA GCTGGATTGA TAAATTT--G GCAAATCTTT 
             ACTGATATAT TCAACAAGTT GCTATATTGT TGAATAT--G GCAAATCTTT 
             ACTGATCTAT TCAACAAGTT ACTTTATTGA TAAATAT--T GTTAATCTTT 
             ACTGATATAT TCAACAAGTA CCTAGATTGA TAAATTTTAG GGTAATCTTA 
             ACTGATATAT TCAACAAGTA CCTAGATTGA GAAATTTTAG GGTAATCTTA 
             ACTGATATAT TCAACAAGTA CCTAGATTGA GAAATTTTAG GGTAATCTTA 
             ACTGATGTAT TCAACGAGTT CCTTGATTGA TAAATCT--G GGTAATCTTG 
             AATGATATAT ACAACAAGTA CCTAAATTGA AAAATTG--T GGTAATCTTT 
             ACTGATATAT TCAACAAGTT CCTTGACTGA GAAGTCT--G GGTAATCTTT 
             AATGATATAT AATACAATGA GCTGGACTGA GAGGTCT--G GCTAATCTAT 

             TGAAAATAGT TCGTGATGGG GATTGATGCT TGTAATTTTT CATCATGAAC 
             TGAAAATAGT TCGTGATGGG GATTGATGCT TGTAATTTTT CATCATGAAC 
             TGAAAATAGT TCGTGATGGG GATTGATGCT TGTAATTTTT CATCATGAAC 
             TGAAAATAGT TCGTGATGGG GATTGATGCT TGTAATTTTT CATCATGAAC 
             TGAAAATAGT TCGTGATGGG GATTGATGCT TGTAATTTTT CATCATGAAC 
             TGAAAATAGT TCGTGATGGG GATTGATGCT TGTAATTTTT CATCATGAAC 
             TGAAAGTAGA TCGTGATGGG GATTGATGCT TGTAATTGTT CATCATGAAC 
             TGAAAGTAGA TCGTGATGGG GATTGATGCT TGTAATTGTT CATCATGAAC 
             TGAAAGTAGA TCGTGATGGG GATTGATGCT TGTAATTGTT CATCATGAAC 
             TGAAAGTAGA TCGTGATGGG GATTGATGCT TGTAATTGTT CATCATGAAC 
             TGAAGATAGA TCGTGATGGG GATTGATGCT TGTAATTGTT CATCATGAAC 
             T-AAAGTAGA TCGTGATGGG GATTGAGGCT TGAAATTTTT CATCATGAAC 
             TGAAAATAGA TCGTGATGGG GATTGATGCT TGAAATTTTT CATCATGAAC 
             TGAAAATAGA TCGTGATGGG GATTGATGCT TGAAATTTTT CATCATGAAC 
             TGAAAATCAA TCGTGATGGG GATTGATGTT TGTAATTAT- CATCATGAAC 
             TGAAAATCAA TCGTGATGGG GATTGATGTT TGTAATTAT- CATCATGAAC 
             TGAAAATCGA TCGTGATGGG GATTGATGTT TGGAATTAT- CATCATGAAC 
             TGAAAATGAA TCGTGATGGG GATTGATGTC TGTAATAAA- CGTCATGAAC 
             TGAAAATGAA TCGTGATGGG GATTGATGTC TGTAATAAA- CGTCATGAAC 
             TGAAAATTAA TCGTGATGGG GATTGATGTT TGTAATTAA- TATCATGAAC 
             GTAAAATAGT TCGTGATGGG GATAGATGCT TGAAATTGTT CATCTTGAAC 
             GTAAGATAGT TCGTGATGGG GATAGATGCT TGAAATTGTT CATCTTGAAC 
             TGAAAATAGT TCGTGATGGG GATAGATGCT TGAAATTGTT CATCTTGAAC 
             TGAAAATATA TCGTGATGGG GATTGATGCT TGAAATTTTT CATCATGAAC 
             TGAAAATATA TCGTGATGGG GATTGATGCT TGAAATTTTT CATCATGAAC 
             TGAAAATATA TCGTGATGGG GATTGATGAT TGAAATTATT CATCATGAAC 
             TGAAAATAGA TCGTGATGGG GATTGATGCT TGAAATTTTT CATCATGAAC 
             TAAAAATATA TCGTGCTGGG GATAGATGCT TGTAATTATT CATCTTGAAC 
             TAAAAATATA TCGTGATGGG GATAGATGCT TGTAATTATT CATCTTGAAC 
             TAAAAATATA TCGTGATGGG GATAGATGCT TGTAATTATT CATCTTGAAC 
             TAAAAATACA TCGTGCTGGG GATAGATGCT TGTAATTATT CATCTTGAAC 
             --AATATATA TCGTGTTTGG GATTGATGCT TGTAATTATT CATCATGAAC 
             TGAAGATATA TCGTGTTTGG GATTGATGCT TGTAATTATT CATCATGAAC 
             GTAAAATATA TCATATTAGG GATAGATGCT TGCAATTATT CATCTTGAAC 

             GAGGAATTCC TAGTAAATGC AAGTCATCAA CTTGCGTTGA TTACGTCCCT 
             GAGGAATTCC TAGTAAATGC AAGTCATCAA CTTGCGTTGA TTACGTCCCT 
             GAGGAATTCC TAGTAAATGC AAGTCATCAA CTTGCGTTGA TTACGTCCCT 
             GAGGAATTCC TAGTAAACGC AAGTCATCAA CTTGCATTGA TTACGTCCCT 
             GAGGAATTCC TAGTAAACGC AAGTCATCAA CTTGCATTGA TTACGTCCCT 
             GAGGAATTCC TAGTAAACGC AAGTCATCAA CTTGCATTGA TTACGTCCCT 
             GAGGAATTCC TAGTAAACGC AAGTCATCAA CTTGCATTGA TTACGTCCCT 
             GAGGAATTCC TAGTAAACGC AAGTCATCAA CTTGCATTGA TTACGTCCCT 
             GAGGAATTCC TAGTAAACGC AAGTCATCAA CTTGCATTGA TTACGTCCCT 
             GAGGAATTCC TAGTAAACGC AAGTCATCAA CTTGCATTGA TTACGTCCCT 
             GAGGAATTCC TAGTAAACGC AAGTCATCAA CTTGCATTGA TTACGTCCCT 
             GAGGAATTCC TAGTAAACGC AAGTCATCAA CTTGCATTGA TTACGTCCCT 
             GAGGAATTCC TAGTAAACGC AAGTCATCAA CTTGCATTGA TTACGTCCCT 
             GAGGAATTCC TAGTAAACGC AAGTCATCAA CTTGCATTGA TTACGTCCCT 
             GAGGAATTCC TAGTAAATGC AAGTCATCAA CTTGCGTTGA TTACGTCCCT 
             GAGGAATTCC TAGTAAATGC AAGTCATCAA CTTGCGTTGA TTACGTCCCT 
             GAGGAATTCC TAGTAAACGC AAGTCATCAA CTTGCATTGA TTACGTCCCT 
             GAGGAATTCC TAGTAAATGC AAGTCATCAA CTTGCGTTGA TTACGTCCCT 
             GAGGAATTCC TAGTAAATGC AAGTCATCAA CTTGCGTTGA TTACGTCCCT 
             GAGGAATTCC TAGTAAATGT AAGTCATCAA CTTACATTGA TTACGTCCCT 
             GAGGAATTCC TAGTAAATGC AAGTCATCAA CTTGCGTTGA TTACGTCCCT 
             GAGGAATTCC TAGTAAATGC AAGTCATCAA CTTGCGTTGA TTACGTCCCT 
             GAGGAATTCC TAGTAAACGC AAGTCATCAA CTTGCATTGA TTACGTCCCT 
             GAGGAATTCC TAGTAAACGC AAGTCATCAA CTTGCATTGA TTACGTCCCT 
             GAGGAATTCC TAGTAAACGC AAGTCATCAA CTTGCATTGA TTACGTCCCT 
             GAGGAATTCC TAGTAAATGT AAGTCATCAA CTTGCATTGA TTACGTCCCT 
             GAGGAATTCC TAGTAAATGT AAGTCATCAA CTTACATTGA TTACGTCCCT 
             GAGGAATTCC TAGTAAACGC AAGTCATCAG CTTGCATTGA TTACGTCCCT 
             GAGGAATTCC TAGTAAACGC AAGTCATCAG CTTGCATTGA TTACGTCCCT 
             GAGGAATTCC TAGTAAACGC AAGTCATCAG CTTGCATTGA TTACGTCCCT 
             GAGGAATTCC TAGTAAACGC AAGTCATCAG CTTGCATTGA TTACGTCCCT 
             GAGGAACACC TAGTAAGTGC AAGTCATCAG CTTGCGCTGA ATACGTCCCT 
             GAGGAACACC TAGTAAGTGC AGGTCATCAG CCTGCGCTGA ATACGTCCCT 
             GAGGAACACC TAGTAAGGGT AAGTCATCAG CTTACCTTGA ATACGTCCCT 

             GCCCTTTGTA CACACCGCCC GTCGCACCTA CCGATTGGAT GATCCGGTGA 
             GCCCTTTGTA CACACCGCCC GTCGCACCTA CCGATTGGAT GATCCGGTGA 
             GCCCTTTGTA CACACCGCCC GTCGCACCTA CCGATTGGAT GATCCGGTGA 
             GCCCTTTGTA CACACCGCCC GTCGCACCTA CCGATTGAAT GATCCGGTGA 
             GCCCTTTGTA CACACCGCCC GTCGCACCTA CCGATTGAAT GATCCGGTGA 
             GCCCTTTGTA CACACCGCCC GTCGCACCTA CCGATTGAAT GATCCGGTGA 
             GCCCTTTGTA CACACCGCCC GTCGCACCTA CCGATTGAAT GGTCCGGTGA 
             GCCCTTTGTA CACACCGCCC GTCGCACCTA CCGATTGAAT GGTCCGGTGA 
             GCCCTTTGTA CACACCGCCC GTCGCACCTA CCGATTGAAT GGTCCGGTGA 
             GCCCTTTGTA CACACCGCCC GTCGCACCTA CCGATTGAAT GGTCCGGTGA 
             GCCCTTTGTA CACACCGCCC GTCGCACCTA CCGATTGAAT GGTCCGGTGA 
             GCCCTTTGTA CACACCGCCC GTCGCACCTA CCGATTGAAT GATCCGGTGA 
             GCCCTTTATA CACACCGCCC GTCGCACCTA CCGATTGAAT GATCCGGTGA 
             GCCCTTTGTA CACACCGCCC GTCGCACCTA CCGATTGAAT GATCCGGTGA 
             GCCCTTTGTA CACACCGCCC GTCGCACCTA CCGATTGAAT GGTCCGATGA 
             GCCCTTTGTA CACACCGCCC GTCGCACCTA CCGATTGAAT GGTCCGATGA 
             GCCCTTTGTA CACACCGCCC GTCGCACCTA CCGATTGAAT GGTCCGATGA 
             GCCCTTTGTA CACACCGCCC GTCGCACCTA CCGATTGAAT GGTCCGATGA 
             GCCCTTTGTA CACACCGCCC GTCGCACCTA CCGATTGAAT GGTCCGATGA 
             GCCCTTTGTA CACACCGCCC GTCGCACCTA CCGATTGAAT GGTCCGATGA 
             GCCCTTTGTA CACACCGCCC GTCGCACCTA CCGATTGAAT AGTCCGGTGA 
             GCCCTTTGTA CACACCGCCC GTCGCACCTA CCGATTGAAT AGTCCGGTGA 
             GCCCTTTGTA CACACCGCCC GTCGCACCTA CCGATTGAAT AGTCCGATGA 
             GCCCTTTGTA CACACCGCCC GTCGCACCTA CCGATTGAAT GGTCCGATGA 
             GCCCTTTGTA CACACCGCCC GTCGCACCTA CCGATTGAAT GGTCCGATGA 
             GCCCTTTGTA CACACCGCCC GTCGCACCTA CCGATTGAAT GGTCCGATGA 
             GCCCTTTGTA CACACCGCCC GTCGCACCTA CCGATTGAAT GGTCCGATGA 
             GCCCTTTGTA CACACCGCCC GTCGCACCTA CCGATTGAAT GGTCCGATGA 
             GCCCTTTGTA CACACCGCCC GTCGCACCTA CCGATTGAAT GGTCCGATGA 
             GCCCTTTGTA CACACCGCCC GTCGCACCTA CCGATTGAAT GGTCCGATGA 
             GCCCTTTGTA CACACCGCCC GTCGCACCTA CCGATTGAAT GGTCCGATGA 
             GCCCTTTGTA CACACCGCCC GTCGCACCTA CCGATTGGAT GGTCCGGTGA 
             GCCCTTTGTA CACACCGCCC GTCGCACCTA CCGATTGGAT GGTCCGGTGA 
             GCCCTTTGTA CACACCGCCC GTCGCACCTA CCGATTGAAT GATGAGGTGA 

             ACACTTTGGA TTTTAAGAGA AGTCGTGTAA ATCTTATCAT CTAGAGGAAG 
             ACACTTTGGA TTTTAAGAGA AGTCGTGTAA ATCTTATCAT CTAGAGGAAG 
             ACACTTTGGA TTTTAAGAGA AGTCGTGTAA ATCTTATCAT CTAGAGGAAG 
             ACACTTTGGA TTTTGGGAGA AGTCGTGTAA ATCTTATCAT TTAGAGGAAG 
             ACACTTTGGA TTTTGGGAGA AGTCGTGTAA ATCTTATCAT TTAGAGGAAG 
             ACACTTTGGA TTTTGGGAGA AGTCGTGTAA ATCTTATCAT TTAGAGGAAG 
             ACACTTTGGA TTTGGGGAGA AGTCGTGTAA ATCTTATCAT TTAGAGGAAG 
             ACACTTTGGA TTTGGGGAGA AGTCGTGTAA ATCTTATCAT TTAGAGGAAG 
             ACACTTTGGA TTTTGGGAGA AGTCGTGTAA ATCTTATCAT TTAGAGGAAG 
             ACACTTTGGA TTTTGGGAGA AGTCGTGTAA ATCTTATCAT TTAGAGGAAG 
             ACACTTTGGA TTCTGGGAGA AGTCGTGTAA ATCTTATCAT TTAGAGGAAG 
             ACACTTTGGA TTTTAAGAGA AGTCGTGTAA ATCTTATCAT TTAGAGGAAG 
             ACACTTTGGA TTTTAAGAGA AGTCGTGTAA ATCTTATCAT TTAGAGGAAG 
             ACACTTTGGA TTTTAAGAGA AGTCGTGTAA ATCTTATCAT TTAGAGGAAG 
             ACACTTTGGA TTTTGAAAGA AGTTGTGTAA ATCTTACCAT TTAGAGGAAG 
             ACACTTTGGA TTTTGAGAGA AGTTGTGTAA ATCTTACCAT TTAGAGGAAG 
             ACACTTTGGA TTTTGAAAGA AGTTGTGTAA ATCTTACCAT TTAGAGGAAG 
             ACACTTTGGA TTTTGAGAGA AGTTGTGTAA ATCTTACCAT TTAGAGGAAG 
             ACACTTTGGA TTTTGAGAGA AGTTGTGTAA ATCTTACCAT TTAGAGGAAG 
             ACATTTTGGA TTTTGAAAGA AGTTATGTAA ATCTTACCAT TTAGAGGAAG 
             ACACTTTGGA TTGTATGAGA AGTTGTGTAA ATCTTACTAT TTAGAGGAAG 
             ACACTTTGGA TTTCGGGAGA AGTTGTGTGA ATCTTACTAT TTAGAGGAAG 
             ACACTTTGGA TTTCGGGAGA AGTCGTGTAA ATCTTACTAT TTAGAGGAAG 
             ACACTTTGGA TTTTAGAAGA AGTCGTGTAA ATCTTACCAT TTAGAGGAAG 
             ACACTTTGGA TTTTGAAAGA AGTCGTGTAA ATCTTACCAT TTAGAGGAAG 
             ACACTTTGGA TCTTAAGAGA AGTTGTGTAA ATCTTACCAT TTAGAGGAAG 
             ACACTTTAGA TTTTAAAAGA AGTCGTGTAA ATCTTACCAT TTAGAGGAAG 
             ACACTTTAGA TTGTATAAGA AGTCGTGTAA ATCTTACCAT TTAGAGGAAG 
             ACACTTTAGA TTGTATAAGA AGTCGTGTAA ATCTTACCAT TTAGAGGAAG 
             ACACTTTAGA TTGTATAAGA AGTCGTGTAA ATCTTACCAT TTAGAGGAAG 
             ACACTTTGGA TTGTATGAGA AGTCGTGTAA ATCT-ACNNN NNNNNNNNNN 
             AAACAATAGA AATTGT-TAA AGTTGTTTAA ATCTTACTAT CTAGAGGAAG 
             AAACTATGGA GGACGTCCGA AGTTGTTTAA ATCTTATCAT CTAGAGGAAG 
             AAAAGATAGA GAGTTTCACA AGTCTTTTAA ATCTTATTAT TTAGAGGAAG 

             GTGAAGTCGT AACAAGGTTT C
             GTGAAGTCGT AACAAGGTTT C
             GTGAAGTCGT AACAAGGTTT C
             GTGAAGTCGT AACAAGGTTT C
             GTGAAGTCGT AACAAGGTTT C
             GTGAAGTCGT AACAAGGTTT C
             GTGAAGTCGT AACAAGGTTT C
             GTGAAGTCGT AACAAGGTTT C
             GTGAAGTCGT AACAAGGTTT C
             GTGAAGTCGT AACAAGGTTT C
             GTGAAGTCGT AACAAGGTTT C
             GTGAAGTCGT AACAAGGTNN N
             GTGAAGTCGT AACAAGGTTT C
             GTGAAGTCGT AACAAGGTTT C
             GTGAAGTCGT AACAAGGTTT C
             GTGAAGTCGT AACAAGGTTT C
             GTGAAGTCGT AACAAGGTTT C
             GTGAAGTCGT AACAAGGTTT C
             GTGAAGTCGT AACAAGGTTT C
             GTGAAGTCGT AACAAGGTTT C
             GTGAAGTCGT AACAAGGTTT C
             GTGAAGTCGT AACAAGGTTT C
             GTGAAGTCGT AACAAGGTTT C
             GTGAAGTCGT AACAAGGTTT C
             GTGAAGTCGT AACAAGGTTT C
             GTGAAGTCGT AACAAGGTTT C
             GTGAAGTCGT AACAAGGTTT C
             GTGAAGTCGT AACAAGGTTT C
             GTGAAGTCGT AACAAGGTTT C
             GTGAAGTCGT AACAAGGTTT C
             NNNNNNNNNN NNNNNNNNNN N
             GTGAAGTCGT AACAAGGTTT C
             GTGAAGTCGT AACAAGGTTT C
             GTGAAGTCGT AACAAGGTTT C
