# Supplementary material for: SlowFaster, a user-friendly program for slow-fast analysis and its application on phylogeny of Blastocystis
Source: BMC Bioinformatics. 2008 Aug 15;9:341. doi: 10.1186/1471-2105-9-341 (PMC2529323; doi:10.1186/1471-2105-9-341)
Supplement: Additional file 3 — Sample data. Zip archive containing sample data – alignments in Phylip, FASTA and NEXUS format and tree files in Newick format. [file 1471-2105-9-341-S3.zip › SampleData/Blasto.tre]

((GERA3b,((((('32ChiFra?',('59QuaJap?','95HomChi')),('5HomJap',('71ChiJap?','13HomJap?'))),((GEPA2,(('47CerJap','29HomUSA?'),('68MacJap?','46MacJap'))),('25PigThai',('56PigJap?','66PigJap?')))),(('44ArgJap',('86Rat?','55RatJap?')),('75CycSin',('40HomFra?','17HomJap?'))),('82RanJap',('78LapSin',('77PytSin','74CycSin')))),(GERA3a,(GECA2,KINIX2))),('76GeoSin',('79BufJap','81RanJap'))),(Proterom,(Protoop,RAPI)));
