# Supplementary material for: SlowFaster, a user-friendly program for slow-fast analysis and its application on phylogeny of Blastocystis
Source: BMC Bioinformatics. 2008 Aug 15;9:341. doi: 10.1186/1471-2105-9-341 (PMC2529323; doi:10.1186/1471-2105-9-341)
Supplement: Additional file 3 — Sample data. Zip archive containing sample data – alignments in Phylip, FASTA and NEXUS format and tree files in Newick format. [file 1471-2105-9-341-S3.zip › SampleData/EukarAlignment.fas]

>Trichomon
ACACTTAGGTCATAGATTAAGCCATGCAAGTACTGCGAATAGCTCATTAA
TACGCTCAGAATGGATAGCAGCAGCAACTCTGGTGCTAATACATGCTGAG
TGACCTATCAGCGGGTCTTTACCTAGGTAGGCTATCACGGGTAACGGGCG
GTTACCGTCGGACTGCCGGAGAAGGCGCCTGAGAGATAGCGACTATATCC
ACGGGTAGCAGCAGGCGCGAAACTTTCCCACTCGCGGAGGAGGTAGCAGA
GGGCCAG-TCTGGTGCCAGCAGCTGCGGTAATTCCAGCTCTGCGAGTTTG
CTC-CATATTGTTGCAGTTAAAACGC-CGTAGTCTAACAAATCAGGACGC
TTAGAGTGGGGTAGATCTATCTCATGACGAGTGGTGGAATACTTTGACTC
ATGAGAGAGAAGCGA-GGCGAAGGCGTCTACCTAG-AGGGTTTCTGCGAT
CAAGGGCGAGAGTAGGAGTATCCAACAGGATTAGAGACCCTGGTAGTTCC
TACCTTAAACGATGCCGACAGAGAAATCATAGTTCTTGGGCTCTGGGGGA
ACTACGACCGCAAGGCTGAAACTTGAAGGAATTGACGGAAGGGCA-CACC
AGGGGTGGAGCCTGTGGCTTAATTTGAATCAACACGGGGAAACTTACCAG
GACCAGATGTTTTTTATGACTGACAGGCTTCGGG-TCTTTCAGGATATTG
TTTTTGGTGGTGCATGGCCGTTGGTGGTGCGTGGGTTGACCTGTCTAGCG
TTGATTCAGCTAACGAGCGAGATTATCGGTGGAAGAGGGTAGCAATAACA
GGTCCGTGATGCCCTTTAGATGCTCTGGGCTGCACGCGTGCTACAATGTT
AGGATCAATAGGAATCCCTAACGTAGTTGGGATTGACGTTTGTAATC-AG
CGTCATGAACCAGGAATC-CTCGTAAATGTGTGTCAACAACGCACGTTGA
ATACGTCCCTGCCCTTTGTACACACCGCCCGTCGCTCCTACCGATTGGAT
GACTCGGTGAAATCACCGGACAGAAAGTGATTAAATCACGTTATCTAGAG
GAAGGAGAAGTCGTAACAAGGT
>Tritricho
ACACTTCGGTCATAGATTAAGCCATGCAAGTACTGCGAACAGCTCATTAA
CACGCTCAGTTTGGATAGCAGCAGTAATTCTGGTGCTAATACATGTTGAG
CGACCTATCTGCGGGTCTTTACCTAGGTAGGCTATCACGGGTAACGGGCG
GTTACCGTCGGACTGCCGGAGAAGGCGCCTGAGAGATAGCGACTATATCC
ACGGGTAGCAGCAGGCGCGAAACTTACCCACTCGCGGAGGTGGTAGCAGA
GGGCCAG-TCTGGTGCCAGCAGCTGCGGTAATTCCAGCTCTGCGAGTTTG
CTCCCATATTGTTGCAGTTAAAACGCTCGTAGTCAAACAAATCAGGACGC
TTAGTGTGGGGTAGATCTATTTCATGGCGAACGGTGGAATGTTTTGACCC
ATGAGAGAGAAACGAAGGCGAAAGCGTCTACCTAGAGGGTTTCTGTCGAT
CAAGGGCGAGAGTAGGAGTATCCAACCGGATCAGAGACCCGGGTAGTTCC
TACCTTAAACGATGCCGACAGAGAAATCAAGTTC-TTGGGCTCTGGGGGA
ACTACGACCGCAAGGCTGAAACTTGAAGGAATTGACGGAAGGGCA-CACC
AGGGGTGGAGCTTGTGGCTTAATTTGAATCAACACGGGGAAACTTACCAG
GACTAGATGTTTTTAATGACTGACAGGCTTCGGG-TCTTTCAGGATATGA
CTTTTGGTGGTGCATGGCCGTTGGTGGCGCGTGGGTTGACCTGTCAAGCG
TTGATTCAGATAACGAGCGAGATTATCGGAGGAAGAGGGTAGCAATAACA
GGTCCGTGATGTCCTTTAGATGCTCTGGGCTGCACGCGCGCTACAATGTT
AGGATCAAAGAGAATACCTAACGTAGTTGGGATTGAGGATTGTAATC-AT
TCTCATGAACCAGGAATCCCTTGTAAATGCGTGTCAACAGCGCGCGTTGA
ATACGTCCCTGCCCTTTGTACACACCGCCCGTCGCTCCCACCGATTGGAT
GACTCGGTGAAATTATCGGAGGAAAGGTAATTAAATCACGTTATCTAGAG
GAAGGAGAAGTCGTAACAAGGT
>HexamitaI
AAGCTAAGATTAAGGATTAAGCCATGCATGCACTGCGAACGGCTCATTAA
ATCAGTTGAGTCGGCTAATACGGGCAAC-TCTCTTACTAATCGTGGCTTC
TGACGCATCATTAAGTAAAGGTTATCCTATGAGTTCACGCGTA-CGGAGA
ATTAGGGTTCGACT-CCGGAGAATGAGCATGAGAGACGGCTCATAGTTCT
AAGGGAGGCAGCAGGCGCGGAAATTGCCCAATGTACGAGGCAGAATTAGT
GGGAGAG-CATGGTGCCAGCAGCCGCGGTAATTCCATCACTGATAGCTTT
CTCTTACGTTGTTGCAGTTAAAAAGCTCGTAGCCGAGAAAATCGGAGTGT
TCATTACGGACTGATAGTATTTGGTGGGGACAGGTGAAATAGGATGATCC
ACCAAGGACTTTCAACAGCGAAGGCAGTCGGTAAGCGCCGTCCAGYTGGT
CAAGAGCGAAAGTGTGAGGATAGACGATGATTAGAAACCGTTTTATTTCA
CGCCTTAAACGATACCATCTGGGAAACCGAAGGTTTCGGGTTCTGGGGGA
AGTATGATTGCAAGATTGAAACTTGAAGGTATTGACGGAAAGATACCACA
AGACGTGGAGTCTGCGGCTCAATTTGACTCAACACGCA-AATCTTACCAG
ACCCAGATGCT-TTACGGAGCAACAGATTAAGAGTTCTTTTGCGATTGGG
CAGTTGGTGGTGCATGGCCGCTCCTAGTTCGTGGTGTAAACTGTCT--GC
CTTATTGCGTTAACGAGCGAGACAACCAGACGAAYGTGGTTGCTCTAGCA
GGTCTGTGATGCCC-TTAGACACTCTGGGCCGCACGCGTACTACAATGTC
GGCTRCACAGCCAACCGCCGACGTGGTAGGGATCGGAGATTGGAATTTTT
CTCCGTGAACGAGGAATGTCTTGTAGGTCTGCGTTATTAGCGCGGGCTGA
CTATGTCCCTGTCTTTTGTACACACCGCCCGTCGCTCCTACCGACTGGAT
GTTTTGGTGAGTTGTCCAGAACGAAGTTCTGCGAACCCCAATGTCTGGAG
GAAGGAGAAGTCGTAACAAGGC
>GiardiaIn
ACGCTCTCCCCAAGGACGAAGCCATGCATGCGCGGCGGACGGCTCAGGAC
AACGGTTGCGCCGGACACCGCTGGCAAC-CCGGCGCCAAGACGTGGCTTC
CGGGGCATCACCCGGTCGCGGCGCGCCGAGGGCCCGACGCCTGGCGGAGA
ATCAGGGTTCGACT-CCGGAGAGCGGGCCTGCGAGACGGCCCGCACATCC
AAGGACGGCAGCAGGCGCGGAACTTGCCCAATGCGCGAGGCAGGAGCCGA
GGGCAAGGTCTGGTGCCAGCAGCCGCGGTAATTCCAGCTCGGCGAGCGTC
GCGCGGCGCTGCTGCAGTTGAAACGCCCGTAGTTGCCACGAGGAAACGGG
AGCGCTCGGGGCACCGGTACCGGCCGGGGACGGGTGAAACAGGATGATCC
CGCCGAGACCGCCGGCCGCGCAGGCGCCTGCCAAGACCGCCTCTGTCAAT
MAAGGGCGAAGGCCGGGGGCTAGAAGGCGATCAGACACCACCGTATTCCC
GGCCGTAAACGGTGCCGCCCGGGAAACCGGAGGCTCCGGGCTCTGGGGGG
AGTATGGCCGCAAGGCTGAAACTTGAAGGCATTGACGGAGGGGTACCACC
AGACGTGGAGTCTGCGGCTCAATCTGACTCAACGCGCG-CACCTCACCAG
GCCCGGACGCG-CGGAGGACCGACAGC-CGGGCGCGCTTTCGCGATCGCG
CGGGCGGTGGTGCATGGCCGCTCCCAGCCCGTGGCGCGAGCCGTCT--GC
TCCATTGCGACAACGAGCGAGACCCCGGGAGGACGG-CGGGGCGATAGCA
GGTCTGTGATGCCC-TCAGACGCCCTGGGCCGCACGCGCGCTACACTGGC
GGGGCCAGCCGGAGCCCCCGCCGTGGCCGGGACCGCGGGCTGGAAC--GC
CCCCGCGCACCAGGAATGTCTTGTAGGCGCCCGCCCCCACCGCGCGCCGG
ACGCGTCCCTGCCCCTTGTACACACCGCCCGTCGCTCCTACCGACTGGGC
GCGGCGGCGAGCGCCCCGGAGCGAAGGGCCGCGAGCCCCCGCGCCTGGAG
GAAGGAGAAGTCGTAACAAGGT
>Naegleria
ATGCTTGTCTCAAAGCCTAAGCCATGCAAATTCTGTGGAAGGCTCATTAT
AACAGTTATCAAGGATACCACCGTTAACTGCAGCGATA-TACTTGGTTTC
TTACCTATCAGCGTTTAAAGGACAAACCAGGCTTTGACGGGT-ACGGGGA
ATCAGTGTTCGATT-CCGGAGAGGGAGCCTGAGAAATCGCTACCACATCT
AAGGACGGCAGCAGGCGCGCAAATTACCCAATCTAGGAGGTAGCATTGGA
GGAAAAG-TCTGGTGCCAGCACCCGCGGTAATTCCAGCTCCAAGAGCGTA
TATTAATACTGCTGTAGTTAAAACGCCCGTAGTATAATAAATCGTTGTGC
TTAAAGCAGGCCCCGGGTACCATGAGGCTAGAGGTGAAATTCTGAGACCC
TCATGTGACCAACTAAGGCGAAAGCTGTGGGCCACCACAAGCTCGTCTAT
CAGGGACAAAAGTTGGGGGATCGAAGACGATTAGATACCGTCGTAGTCCC
AACTATAAACGATACCAACCGGGAAACCTAAGTCTTTGGGTTCTGGGGGG
AGTATAGTCGCAAGACCGAAACTTAAAGGAATTGACGGAAAGGCACCACC
AGGAGTGGAGTCTGCGGCTTAATTCGACTCAACACGGGGAAACTCACCAG
GTCAGGACACA-AGTTTGATTGACAGGTTAATAGCCCTTTCTTGATTGTG
TGGTGGGTAGTGCATGGCCGTTTCCAGTTCGTGGAGTGATCTGTCT--TG
TTAATTCAGATAACGAACGAGACCTAAGGAGGAAGATTTAGGCCATAACA
GGTCTGTGATGCTC-TTAGATGTCCTGGGCTGCACGCGTACTACAATAAC
GGTACCAGCGAGAAACACCGTTATGACAGGGATCGAGGATTGGAAC--AT
CCTCGTGAACGAGGAATTCCTAGTAAGCGTGGTTCATCATACCACATTGA
TTACGTCCCTGCCTTTTGTACACACCGCCCGTCGCTCCTACCGATGGGAC
GAAGAGATGAACCTGGCGGAGGGAAACCAGTTAAATCTCTTCGTCTGTAG
GAAGGAAAAGTCGTAACAAGGT
>Leishmani
ATGCTTGTTTCAAGGACTTAGCCATGCATGCTCTGCGCATGGCTCATTAC
ATCAGACGTATTGGATAACTTGGCGAAACGCCAAGCTAATACATGACAAC
TGCCCTATCAGCGTGTAGTGGACTGCCATGGCGTTGACGGG-AGCGGGGG
ATTAGGGTTCGATT-CCGGAGAGGGAGCCTGAGAAATAGCTACCACTTCT
ACGGAGGGCAGCAGGCGCGCAAATTGCCCAATGTATGAGGCAGAATTGGA
GGACAAG-TCTGGTGCCAGCACCCGCGGTAATTCCAGCTCCAAAAGCGTA
TATTAATGCTGTTGCTGTTAAAGGGTTCGTAGTTGACTAAAGAAGCGTGA
CTAAAGCGGGGAGAACGTACTGGGGCGTCAGAGGTGAAATTCTTAGACCG
CACCAAGACGAACTACAGCGAAGGCATTCTTCAAGGATACCTTCCTCAAT
CAAGAACCAAAGTGTGGAGATCGAAGATGATTAGAGACCATTGTAGTCCA
CACTGCAAACGATGACACCCGCGAAAGCTGAGGTTACAGTCTCAGGGGGG
AGTACGTTCGCAAGAGTGAAACTTAAAGAAATTGACGGAATGGCACCACA
AGACGTGGAGCGTGCGGTTTAATTTGACTCAACACGGGGAACTTTACCAG
ATCCGGACAGG-ATGAGGATTGACAGATTGAGTGTTCTTTCTCGATTCCC
TGAATGGTGGTGCATGGCCGCTTTTGGTCGGTGGAGTGATTTGTTT--GG
TTGATTCCGTCAACGGACGAGATCCAAGGGTGAAATTTTGGGCAACAGCA
GGTCTGTGATGCTC-CTCAATGTTCTGGGCGACACGCGCACTACAATGTC
AGTGAGAACAAGAATCACATAGATCACTGGGACCGAGGATTGCAATTATT
GGTCGGCAACGAGGAATGTCTCGTAGGCGCAGCTCATCAAACTGTGCCGA
TTACGTCCCTGCCATTTGTACACACCGCCCGTCGTTGTTTCCGAT-GATG
GTGCAATACAGGTGATCGGACGAAAGTTCACCGATATTTCTTCAATAGAG
GAAGCAAAAGTCGTAACAAGGT
>EuglenaGr
ATGCTTTGTTCAAGGGCTAAGCCATGCACGTTCTGTGAATGGCTCCTTAC
ATCAGCAGTATTGGACATCCACCAAAACCTTGTGGCTAATACACGGCTTC
TGACCTATCAGCGTGTATCGGACCACAGTGGCCTTGACGGGTAACGGAGA
ATCAGGGTTCGATT-CCGGAGAGGGAGCCTGAGAGACGGCTACCACTACC
AAGGTGGGCAGCAGGCACGCAAATTGCCCCATGCGTGAGGCAGAACCGGA
GGGCAAG-TCTGGTGCCAGCAGCTGCGGTAATTCCAGCTCCGAGGGCGTA
TACTAACATTGCTGCTGTTAAAACACTTGTAGTCTGAAAACTCAGTGTGC
TCAAAGCGGGTGAAAGATACGGGAGCGCCAGAGGTGAAATTCTTAGATCG
CTGCCAGATCCACTGCAGCGAAGGCGTTCTGCAAGTGCACGTCCGTCGAT
CAAGAATGAGAGTTCGGGGAGCAAAGATGATCAGACACCGTCGTAGTCCG
GACTGTAAACGATGCCGGCCGAGAAATCCCAGCCTGTGGGTTCAGGGGGG
AGTACTGTCGCAAGGCTGAAACTTAAAGGAATTGACGGAATGGCACCACA
AGGCGTGGAGTATGCGGCTTAATTTGACTCAACGCGGGGAATGTTACCAG
GTCAGGACGCA-ACTGGGATTGACAGATTGAGAGCTCTTTCTTGATCTTG
TGGACGGTGGTGCATGGCCGCTCCTGATTGGTGGAGTGATTTGTCT--GG
TTGATTCCGATAACGAGTGAGACATCTGATGCATGCTAGAGCCAACAGCA
GGTCTGTGATGCTC-CCAGATGTCCTGGGCCGCACGCGCACTACATTGTC
ACAGTGAAGGTGAGCCTGTGACGTACTGGGGATAGATGGTTGCAACTGTC
TGCCTTGAACGTGGAATGCCTAGTATGCCTGGGTCATCAGCCCAGACCGA
TTGTGTCCCTGCCATTTGTACACACCGCCCGTCGTTGCTACCGAT-GGTG
GCTGGATAGAG-TCATCAGGCCGAAATTGGACGATGTCCAGCCACTAGAG
GAAGCAAAAGTCGTAACAAGGT
>Dictyoste
ATGCTTGTCTCAAAGATTAAGCCATGCATGTACTGCAGACGGCTCATTAC
AACAGTGATTTTGGATAACCGCAGTAAATC-GGGGCTAATACATAGTCAC
TGCCCTATCAACCGGTATTGGCCTACCATGGTTGTAACGGGTAACGGGGA
ATTAGGGTTCGATT-CCGGAGAGGGAGCCTGAGAAATGGCTACCACTTCT
ACGGAAGGCAGCAGGCGCGCAAATTACTCAATCCGGGAAGTAGAATTGRA
GGGCAAG-TCTGGTGCCAGCRGCCGCGGTAATTCCAGCTCCAATAGCATA
TACTAAAGTTGTTGCAGTTAAAAAGCTCGTAGTTGAGAAAATTGTGGTGT
TTAAAGCGGGGTGTTCATATTGGTGGGCGAGAGGTGAAATTCTTGACCCT
A-TCAAGATGAACTTCTGCGAAAGCATTCACCAAATACTTCCCCATTAAT
CAAGAACGAAAGTTTGGGGATCGAAGACGATCAGATACCGTCGTAGTCCA
AACTATAAACTATGTCGACCGAGAAATCAGAGTGTTTAGATTCCGGGGGG
AGTATGGTCGCAAGTCTGAAACTTAAAGGAATTGACGGAAGGGCA-CACA
AGAAGTGGAGCCTGCGGCTTAATTTGACTCAACTCGGGAAAACTTACCAA
GCTAAGATATA-GTAAGGATTGACAGACTAAAAGATCTTTCATGATTCTA
TGAGTGGTGGTGCATGGTCGTTCTTAGTTGGTGGAGCGATTTGTCT--GG
TCAATTCCGATAACGGACGAGACCTCGAGCGGAAGTCCGAGGCAATAACA
GGTCTGTGATGCCC-TTAGATACCTTGGGCCGCACGCGCGCTACAATGTA
GGAAACAAAAAGAATTTCCTACGTAACTGGGCTTGATCTTTGTAATTATT
GATCATAAACGAGGAATTCCTTGTAAGCGTAAGTCATTACCTTATGCTGA
ATATGTCCCTGCCCTTTGTACACACCGCCCGTCGCTCCTACCGATCGAAT
GATACGGTAAAGTTAACGGATAAAAGTTATTTAAATCTCATTGTTTAGAG
GAAGGAGAAGTCGTAACAAGGT
>Acanthamo
ATGCTTGTCTCAAAGATTAAGCCATGCATGTACTGCGGATGGCTCATTAA
ATCAGTTATCTTGGATAACCGTGGTAATTCTAGAGCTAATACATGATTTC
TGCCCTATCAACGGATAGAGGCCTACCATGGTCGTAACGGGTAACGGAGA
ATTAGGGTTCGATT-CCGGAGAGGGAGCCTGAGAAATGGCTACCACTTCT
AAGGAAGGCAGCAGGCGCGCAAATTACCCAATCCGGGAGGTAGAATTGGA
GGGCAAG-TCTGGTGCCAGCAGCCGCGGTAATTCCAGCTCCAATAGCGTA
TATTAAAGTTGTTGCAGTTAAAAAGCTCGTAGTTGAAAAAATTAGAGTGT
TCAAAGCGGGGCATTAATATTTAATTGTCAGAGGTGAAATTCTTGGATTT
ATGAAAGATTAACTTCTGCGAAAGCATCTGCCAAGGATGTTTTCATTAAT
CAAGAACGAAAGTTAGGGGATCGAAGACGATCAGATACCGTCGTAGTCTT
AACCATAAACGATGCCGACCGAGAAATCAAAGTCTTTGGGTTCCGGGGGG
AGTATGGTCGCAAGGCTGAAACTTAAAGGAATTGACGGAAGGGCACCACC
AGGAGTGGAGCCTGCGGCTTAATTTGACTCAACACGGGGAAACTTACCAG
GTCCGGACATA-GTAAGGATTGACAGATTGATAGCTCTTTCTTGATTCTA
TGGGTGGTGGTGCATGGCCGTTCTTAGTTGGTGGAGTGATTTGTCT--GG
TTAATTCCGTTAACGAACGAGACCTTAAGCGGAAGTTTGAGGCAATAACA
GGTCTGTGATGCCC-TTAGATGTTCTGGGCCGCACGCGCGCTACACTGAT
TAATCCAACGAGAAATTTAATCGTGCTGGGGATAGATCATTGTAATTATT
GATCTTCAACGAGGAATTCCTAGTAAGCGCGAGTCATCAGCTCGCGTTGA
TTACGTCCCTGCCCTTTGTACACACCGCCCGTCGCTCCTACCGATTGAAT
GGTCCGGTGAAATCCTCGGAGCGAAGTCGATTGAACCTTACCATTTAGAG
GAAGGAGAAGTCGTAACAAGGT
>Cryptomon
ATGCTTGTCTCAAAGATTAAGCCATGCATGTACTGCGAATGGCTCATTAA
ATCAGTTATCATGGATAACCGTAGTAATTCTAGAGCTAATACATGATTTC
TGCCCTATCAACGGATAGAGGCCTACCATGGTTTTAACGGGTGACGGAGA
ATTAGGGTTCGATT-CCGGAGAGGGAGCCTGAGAGACGGCTACCACATCC
AAGGAAGGCAGCAGGCGCGCAAATTACCCAATCCGGGAGGTAGAATTAGA
GGGCAAG-TCTGGTGCCAGCAGCCGCGGTAATTCCAGCTCTAATAGCGTA
TATTAAAGTTGTTGCAGTTAAAAAGCTCGTAGTCGAAAAAATTAGAGTGT
TCAAAGCGGGCCGTTTATATTTCGTTGTCAGAGGTGAAATTCTTGGATTT
ACGAAAGATAAACTTCTGCGAAAGCATTCGGCAAGGATGTTTTCATTGAT
CAAGAACGAAAGTTAGGGGATCGAAGACGATCAGATACCGTCGTAGTCTT
AACCATAAACTATGCCGACTGAGAAATCAAAGTTTTTGGGTTCCGGGGGG
AGTATGGTCGCAAGGCTGAAACTTAAAGGAATTGACGGAAGGGCACCACC
AGGAGTGGAGCCTGCGGCTTAATTTGACTCAACACGGGGAAACTTACCAG
GTCCAGACATA-GTAAGGATTGACAGATTGAAAGCTCTTTCTTGATTCTA
TGGGTGGTGGTGCATGGCCGTTCTTAGTTGGTGGAGTGATTTGTCT--GG
TTAATTCCGTTAACGAACGAGACCTCAGATGGAAGTTTGAGGCAATAACA
GGTCTGTGATGCCC-TTAGATGTTCTGGGCCGCACGCGCGCTACACTGAT
GAACGCAACGAGAAAGTTCATCGTGATGGGGATAGATTATTGCAATTATT
AATCTTCAACGAGGAATTCCTAGTAAGCGCGAGTCATCAGCTCGCGTTGA
TTACGTCCCTGCCCTTTGTACACACCGCCCGTCGCTCCTACCGATTGAAT
GGTCCGGTGAAATCTTCGGAGAGAAGTTGATTGAACCTTATCATTTAGAG
GAAGGAGAAGTCGTAACAAGGT
>Cyanophor
ATGCTTGTCTCAAAGATTAAGCCATGCATGTACTGCGAATGGCTCATTAA
ATCAGTTATCTTGGATAACCGTAGTAATTCTAGAGCTAATACATGATTTC
TGCCCTATCAACGGATAGAGGCCTACCATGGTAGTAACGGGTAACGGAGA
ATTAGGGTTCGATT-CCGGAGAGGGCGCCTGAGAGATGGCGACCACATCC
AAGGAAGGCAGCAGGCGCGCAAATTACCCAATCGCGGAGGTAGCATTGGA
GGGAAAG-TCTGGTGCCAGCAGCCGCGGTAATTCCAGCTCCAATAGCGTA
TATTAAAGTTGTTGCAGTTAAAAAGCTCGTAGTCGAGTAAATTGGAGTGT
TTAAAGCGGGGCATTCATATTCCGTTGTCAGAGGTGAAATTCTTGGATTT
ACGGAAGATGAACTACTGCGAAAGCATTTGCCAAGGATGTTTTCATTGAT
CAAGAACGAAAGTTAGGGGATCGAAGACGATCAGATACCGTCGTAGTCTT
AACCATAAACGATGCCGACTGAGAAATCAAAGTTTTTGGGTTCCGGGGGG
AGTATGGTCGCAAGGCTGAAACTTAAAGGAATTGACGGAAGGGCACCACC
AGGAGTGGAGCCTGCGGCTTAATTTGACTCAACACGGGGAAACTTACCAG
GTCCGGACATA-GTAAGGATTGACAGATTGAGAGCTCTTTCTTGATTCTA
TGGGTGGTGGTGCATGGCCGTTCTTAGTTGGTGGAGCGATTTGTCT--GG
TTAATTCCGTTAACGAACGAGACCTTAAATGGAAGTTTGAGGCAATAACA
GGTCTGTGATGCCC-TTAGATGTTCTGGGCCGCACGCGCGCTACACTGAC
GAATTCAACGAGAAACTTCGTCGTGATGGGGATAGATCATTGCAATTATT
GATCTTCAACGAGGAATTCCTAGTAAGCGTGAGTCATCAGCTCGCGTTGA
TTACGTCCCTGCCCTTTGTACACACCGCCCGTCGCTCCTACCGATTGAAT
GGTCCGGTGAAATCTTCGGAGAGAAGTTGATTAAACCTTATCATTTAGAG
GAAGGAGAAGTCGTAACAAGGT
>Saccharom
ATGCTTGTCTCAAAGATTAAGCCATGCATGTACTGCGAATGGCTCATTAA
ATCAGTTATCATGGATAACCGTGGTAATTCTAGAGCTAATACATGATTTC
TGCCCTATCAACGGATAGTGGCCTACCATGGTTTCAACGGGTAACGGGGA
ATAAGGGTTCGATT-CCGGAGAGGGAGCCTGAGAAACGGCTACCACATCC
AAGGAAGGCAGCAGGCGCGCAAATTACCCAATCCGGGAGGTAGAATTGGA
GGGCAAG-TCTGGTGCCAGCAGCCGCGGTAATTCCAGCTCCAATAGCGTA
TATTAAAGTTGTTGCAGTTAAAAAGCTCGTAGTTGAAAAAATTAGAGTGT
TCAAAGCGGGGCATCGGTATTCAATTGTC-GAGGTGAAATTCTTGGATTT
ATTGAAGACTAACTACTGCGAAAGCATTTGCCAAGGACGTTTTCATTAAT
CAAGAACGAAAGTTAGGGGATCGAAGATGATCTGGTACCGTCGTAGTCTT
AACCATAAACTATGCCGACTGAGAAATCAAAGTCTTTGGGTTCTGGGGGG
AGTATGGTCGCAAGGCTGAAACTTAAAGGAATTGACGGAAGGGCACCACT
AGGAGTGGAGCCTGCGGC-TAATTTGACTCAACACGGGGAAACTCACCAG
GTCCAGACACA-ATAAGGATTGACAGATTGAGAGCTCTTTCTTGATTTTG
TGGGTGGTGGTGCATGGCCGTTCTCAGTTGGTGGAGTGATTTGTCT--GC
TTAATTGCGATAACGAACGAGACCTTAAATGGAAGTTTGAGGCAATAACA
GGTCTGTGATGCCC-TTAGACGTTCTGGGCCGCACGCGCGCTACACTGAC
GGAGCCAGCGAGAAACTCCGTCGTGCTGGGGATAGAGCATTGTAATTATT
GCTCTTCAACGAGGAATTCCTAGTAAGCGCAAGTCATCAGCTTGCGTTGA
TTACGTCCCTGCCCTTTGTACACACCGCCCGTCGCTAGTACCGATTGAAT
GGCTTAGTGAGGCCTCAGGAGAGAATTTGGACAAACTTGGTCATTTAGAG
GAACTAAAAGTCGTAACAAGGT
>MucorRace
ATGCTTGTCTCAAAGATTAAGCCATGCATGTACTGCGAATGGCTCATTAA
ATCAGTTATCTTGGATAACCGTGGTAATTCTAGAGCTAATACATGTTTTC
TGCCCTATCTGGAGATAGAGGCTTACAATGCCTACAACGGGTAACGGGGA
ATTAGGGTTCGATT-CCGGAGAGGGAGCCTGAGAAACGGCTACCACATCC
AAGGAAGGCAGCAGGCGCGCAAATTACCCAATCCGGGAGGTAGAATTGGA
GGGCAAG-TCTGGTGCCAGCAGCCGCGGTAATTCCAGCTCCAATAGCGTA
TATTAAAGTTGTTGCAGTTAAAACGTCCGTAGTCAAGCAAATCAGAGTGT
TTAAAGCGGGACATTTGTATTTGGTCGCTAGAGGTGAAATTCTTGGATTG
ACCGAAGACAAACTACTGCGAAAGCATTTGTCCAGGACGTTTTCATTGAT
CAAGGTCTAAAGTTAAGGGATCGAAGACGATTAGATACCGTCGTAGTCTT
AACCACAAACTATGCCGACTGCGAAAGTAAAGTTTTTGGGTTCTGGGGGG
AGTATGGGCGCAAGGCTGAAACTTAAAGGAATTGACGGAAGGGCACCACC
AGGAGTGGAGCCTGCGGCTTAATTTGACTCAACACGGGGAAACTCACCAG
GTCCAGACATA-GTAAGGATTGACAGATTGAAAGCTCTTTCTAGATTCTA
TGGGTGGTGGTGCATGGCCGTTCTTAGTTCGTGGAGTGATTTGTCT--GG
TTAATTCCGATAACGAACGAGACCTTATAAGGAAGTTTTAGGCAATAACA
GGTCTGTGATGCCC-TTAGATGTTCTGGGCCGCACGCGCGCTACACTGAT
GAAATCAGCGAGAAATTTCATCGTGCTGGGGATAGAGCATTGTAATTATT
GCTCTTCAACGAGGAATTCCTAGTAAGCGCAAGTCATCAGCTTGCGTTGA
TTACGTCCCTGCCCTTTGTACACACCGCCCGTCGCTACTACCGATTGAAT
GGTTTAGTGAGCATATGGGAGAGAACTATGGCAAACTAGGCTATTTAGAG
GAAGTAAAAGTCGTAACAAGGT
>Chytridiu
NNNNNNNNNNNAAAGATTAAGCCATGCATGTACTGCGAATGGCTCATTAA
ATCAGTTATCTTGGATAACCGTGGTAATTCTAGAGCTAATACATGATTTC
TGCCCTATCAACGGATAGAGGCCTACCATGGTTTTAACGGGTAACGGCGA
ATTAGGGTTCGATT-CCGGAGAGGGAGCCTGAGAAACGGCTACCACATCT
AAGGAAGGCAGCAGGCGCGCAAATTACCCAATCCGGGAGGTAGAATTGGA
GGGCAAG-TCTGGTGCCAGCAGCCGCGGTAATTCCAGCTCCAATAGCGTA
TATTAAAGTTGTTGCAGTTAAATAGCTCGTAGTTGAAAAAATTAGAGTGT
TTAAAGCGGGGCATTTGTATTAAATTGTCAGAGGTGAAATTCTTGGATTT
AATTAAGACAAACTTCTGCGAAAGCATTTGCCAAGGATGTTTTCATTAAT
CAAGAACGAAAGTCAGGGGATCGAAGATGATCAGATACCGTCGTAGTCCT
GACCATAAACTATGCCGACTGAGAAATCAAAGTCTTTGGGTACCGGGGGG
AGTATGGTCGCAAGGCTGAAACTTAAAGGAATTGACGGAAGGGCACCACC
AGGAGTGGAGCCTGCGGCTTAATTTGACTCAACACGGGGAAACTCACCAG
GTCCAGACATA-GTAAGGATTGACAGATTGAGAGCTCTTTCTTGATTCTA
TGGGTGGTGGTGCATGGCCGTTCTTAGTTGGTGGAGTGATTTGTCT--GG
TTAATTCCGATAACGAACGAGACCTTAAGTGGAAGTTTGAGGCAATAACA
GGTCTGTGATGCCC-TTAGATGTTCTGGGCCGCACGCGCGCTACACTGAC
AATGGCAGCAAGAAACATTGTCGTGCTGGGGATTGTCCCTTGCAATTATT
GGACATGAACGAGGAATTCCTAGTAAGCGCAAGTCATCAGCTTGCGTTGA
TTACGTCCCTGCCCTTTGTACACACCGCCCGTCGCTACTACCGATTGAAT
GGCTTAGTGAGACCTCCGGAGAGAAGTTGGTCAAACTTGGTCATTTAGAG
GAAGANNNNNNNNNNNNNNNNN
>EuglyphaR
ATGCTTGTCTCAAAGACTAAGCCATGCATGTACTGCGTACAGCTCATTAT
ATCAGCAATCATGGATAACCGTGGTAATTCTAGAGCTAATACATGATTTC
TGCCCTATCAGCGTGTAAAGGACTACCATGGCTATAACGGGTAACGGGGA
ATTAGGGTTCGATT-CCGGAGAGGGAGCCTGAGAAATGGCTACCACATCC
AAGGAAGGCAGCAGGCGCGCAAATTACCCAATCCGGGAGGTAGCACTGGA
GGGCAAG-TCTGGTGCCAGCAGCCGCGGTAATTCCAGCTCCAGTAGCGTA
TATTAAAGTTGTTGCAGTTAAAAAGCTCGTAGTTGAAAAAATTAGAGTGT
TTAAAGCGGGGTGCTAGTATTCCACGGCCAGAGGTGAAATTCTTGGATTC
GTGGAAGACTAACTACTGCGAAAGCATTCACCAAGGATGTCTTCTTTAAT
CAAGAACGAAAGTTGGGGGATCGAAGACGATCAGATACCGTCGTAGTCTC
AACCATAAACTATACCGACTGAGAAATCAAAGTCTTTGGGTTCCGGGGGG
AGTATGGTCGCAAGGCTGAAACTTAAAGGAATTGACGGAAGGGCACCACC
AGGAGTGGAGCCTGCGGCTTAATTTGACTCAACACGGGAAAACTTACCAG
GTCCAGACATA-GTGAGGATTGACAGATTGAAGA-TCTTTCTTGATTCTA
TGGGTGGTGGTGCATGGCCGTTCTTAGTTGGTGGAGTGATTTGTCT--GG
TTAATTCCGTTAACGAACGAGACCTCGAATGGAAGTTCGAGGCAATAACA
GGTCTGTGATGCCC-TTAGATGTTCTGGGCTGCACGCGCGCTACACTGAT
ACGTTCATCGAGAACGCGTATCGTGATGGGGATAGATTATTGTAATTTTT
GATCTTCAACGAGGAATTCCTAGTAAACGCGCGTCATTAACGCGCATTGA
TTACGTCCCTGCCCTTTGTACACACCGCCCGTCGCTACTACCGATTGGAT
GGTTTAGTGAGGTTCACGGATGGAAGTGACCCAAACTTGATCATCTAGAG
GAAGTAAAAGTCGTAACAAGGT
>Chlorarac
ATGCTTGTCTCAAAGACTAAGCCATGCATGTACTGCAGATGGCTCATTAA
ACCAGGAATCATGGATATCCGTGGTAATTCTAGAGCTAATACATGATTTC
TGCCCAATCAGCGTGTAGTGGACTACCGTGGCTTTAACGGGTGACGGAGA
ATTAGGGTTCGATT-CCGGAGTGGGAGCCTGAGAAACGGCTACCACATCC
AAGGAAGGCAGCAGGCGCGCAAATTACCCAATCCGGGAGGTAGCATTGGA
GGGCAAG-TCTGGTGCCAGCAGCCGCGGTAATTCCAGCTCCAATAGCGTA
TATTAATGTTGTTGCAGTTAAAAAGCTCGTAGTTGAAGAAATTCGAGTGT
TCAAAGCGGGGTGCTGCTATTCCGCGGCCAGAGGTGAAATTCTCAGATTC
CCGGAAGAGCAACTTATGCGAAAGCATTCACCAAAGATGTCTTCTTTAAT
CAAGAACGAAAGTTGGGGGATCGAAGACGATCAGATACCGTCGTAGTCTC
AACCATAAACTATGCCGACTGAGAAATCAAAGTCTTTGGGTTCCGGGGGG
AGTATGGTCGCAAGGCTGAAACTTAAAGGAATTGACGGAAGGACACCACC
AGAAGTGGAACTTGCGGCTTAATTTGACTCAACACGGGAAAACTTTCCAG
GTCCAGACATA-GTGAGGATTGACAGATTGA-AGATCTTTCTTGATTCTA
TGGGTGGTGGTGCATGGC-GTTCTTAGTTGGTGGAGTGATTTGTCT--GG
TTAATTCCGTTAACGAACGAGACCTCGAGTGGAAGTGCGAGGCAATAACA
GGTCTGTGATGCCC-TTAGATGTTCTGGGCCGCACGCGTGTTACACTGAT
GCGTTCATCAAGAAATCGCATCGTGCTAGGGACAGACCATTGTAATTTTT
GGTCTCCAACGAGGAATTTCTAGTAAGCGCGAGTCATCAACTCGCATTGA
TTACGTCCCTGTCCTTTGTACACACCGCCCGTCGCTACTACCGATTGAAT
CATTTGGTGAGGTCCACGGAGGGAAGTGGCACGAACCTGATGATTTAGAG
GAAGTAAAAGTCGTAACAAGGT
>Plasmodiu
ATGCTTGTCTCAAAGATTAAGCCATGCAAGTACTGCGAACGGCTCATTAA
AACAGTTATTAAGGATAACTACGGAAAAGCTGTAGCTAATACTTGGTTTC
TGACCTATCAGCGGGTATTGGCCTAACATGGCTATGACGGGTAACGGGGA
ATTAGAGTTCGATT-CCGGAGAGGGAGCCTGAGAAATAGCTACCACATCT
AAGGAAGGCAGCAGGCGCGTAAATTACCCAATTCGAGAGGTAGAATTGGA
GGGCAAG-TCTGGTGCCAGCAGCCGCGGTAATTCCAGCTCCAATAGCGTA
TATTAAAATTGTTGCAGTTAAAACGCTCGTAGTTGAGTAAATTAGAGTGT
TCAAAGCGGGGCATTTGTATTCAGATGTCAGAGGTGAAATTCTTAGATTT
TCTGGAGACAAGCAACTGCGAAAGCATATGCCTAAAATACTTCCATTAAT
CAAGAACGAAAGTTAAGGGAGTGAAGACGATCAGATACCGTCGTAATCTT
AACCATAAACTATGCCGACTGAGAAATCAAAGTCTTTGGGTTCTGGGGCG
AGTATTCGCGCAAGCGAGAAAGTTAAAAGAACCGACGGAAGGGGA-CA-C
AGGCGTGGAGCTTGCGGCTTAATTTGACTCAACACGGGGAAACTCACTAG
TTTAAGACAAG-AGTAGGATTGACAGATTAATAGCTCTTTCTTGATTTCT
TGGATGGTGATGCATGGCCGTTTTTAGTTCGTGAAATGATTTGTCT--GG
TTAATTCCGATAACGAACGAGATCTTAAAAGGAAGTTTAAGGCAACAACA
GGTCTGTGATGTCC-TTAGATGAACTAGGCTGCACGCGTGCTACACTGAT
ATGTATAACGAGAATATATATCGTGATGGGGATAGATTATTGCAATTATT
AATCTTGAACGAGGAATGCCTAGTAAGCATGATTCATCAGATTGTGCTGA
CTACGTCCCTGCCCTTTGTACACACCGCCCGTCGCTCCTACCGATTGAAA
GATATGATGAATTGTTTGGATGGAAAAATCGTAAATCCTATCTTTTAAAG
GAAGGAGAAATCGTAACAAGGT
>EimeriaNi
ATGCTTGTCTCAAAGATTAAGCCATGCATGTACTGCGAATGGCTCATTAA
AACAGTTATCATGGATAACCATGGTAATTCTATGGCTAATACATGGTTTC
TGACCTATCAGCGGGTATTGGCCTACCGTGGCAGTGACGGGTAACGGGGA
ATTAGGGTTCGATT-CCGGAGAGGGAGCCTGAGAAACGGCTACCACATCT
AAGGAAGGCAGCAGGCGCGCAAATTACCCAATGATCGAGGTAGAATTGGA
GGGCAAG-TCTGGTGCCAGCAGCCGCGGTAATTCCAGCTCCAATAGTGTA
TATTAGAGTTGTTGCAGTTAAAAAGCTCGTAGTTGAGAAAAATAGAGTGT
TTCAAGCGGGGCATTCGTATTTAACTGTCAGAGGTGAAATTCTTAGATTT
GTTAAAGACGAACTACTGCGAAAGCATTTGCCAAGGATGTTTTCATTAAT
CAAGAACGACAGTAGGGGGTTTGAAGACGATTAGATACCGTCGTAATCTC
TACCATAAACTATGCCGACTGAGAAATCAAAGTCTCTGGGTTCTGGGGGG
AGTATGGTCGCAAGGCTGAAACTTAAAGGAATTGACGGAAGGGCACCACC
AGGCGTGGAGC-TGCGGCTTAATTTGACTCAACACGGGGAAACTCACCAG
GTCCAGACATG-GGAAGGATTGACAGATTGATAGCTCTTTCTTGATTCTA
TGGGTGGTGGTGCATGGCCGTTCTTAGTTGGTGGAGTGATCTGTCT--GG
TTAATTTCGATAACGAACGAGACCTTAGAAGGAAGTTTGAGGCAATAACA
GGTCTGTGATGCCC-TTAGATGTTCTGGGCTGCACGCGCGCTACACTGAT
GCATGCAACGAGAGTATGCATCGTGATGGGGATAGATTATTGCAATTATT
AATCTTCAACGAGGAATGCCTAGTAGGCGCAAGTCAGCAGCTTGCGCCGA
TTACGTCCCTGCCCTTTGTACACACCGCCCGTCGCTGCAACCGATCGGAG
GGTCCTGTGAATTCATCGGAAAGAAGTTGCGTAAATAGAGCCCTNTAAAG
GATGCAAAAGTCGTAACACGGT
>Symbiodin
ATGCTTGTCTCAAAGATTAAGCCATGCATGTACTGCGAATGGCTCATTAA
AGCAGTTATCATGGATAACTGTGGTAATTCTAGAGCTAATACATGGTTTC
TGACCTATCAGCGGGTATGGGCCTACCGTGGCAATGACGGGTAACGGAGA
ATTAGGGTTTGATT-CCGGAGAGGGAGCCTGAGAAACGGCTACCACATCT
AAGGAAGGCAGCAGGCGCGCAAATTACCCAATCCGGGAGGTAGAATTGGA
GGGCAAG-TCTGGTGCCAGCAGCCGCGGTAATTCCAGCTCCAATAGCGTA
TATTAAAGTTGTTGCGGTTAAAAAGCTCGTAGTTGAGGAAATTAGAGTGT
TTCAAGCGGGGCATTCGTATTTAACTGTCAGAGGTGAAATTCTTGGATTT
GTTAAAGACGGACTACTGCGAAAGCATTTGCCAAGGATGTTTTCATTGAT
CAAGAACGAAAGTTAGGGGATCGAAGACGATCAGATACCGTCCTAGTCTT
AACCATAAACTATGCCAACTGAGAAATCAAAGTCTTTGGGTTCCGGGGGG
AGTATGGTCGCAAGGCTGAAACTTAAAGGAATTGACGGAAGGGCACCACC
AGGAGTGGAGCCTGCGGCTTAATTTGACTCAACACGGGGAAACTTACCAG
GTCCAGACATA-GTAAGGATTGACAGATTGATAGCTCTTTCTTGATTCTA
TGGGTGGTGGTGCATGGCCGTTCTTAGTTGGTGGAGTGATTTGTCT--GG
TTAATTCCGTTAACGAACGAGACCTTAAAAGGAAGTTTGAGGCAATAACA
GGTCTGTGATGCCC-TTAGATGTCCTGGGCTGCACGCGCGCTACACTGAT
GCGCTCAACGAGAAAATGCATCGTGATGGGGATAGATCATTGCAATTATT
GATCTTCAACGAGGAATTCCTAGTAAGCGCGAGTCATCAGCTCGTGCTGA
TTACGTCCCTGCCCTTTGTACACACCGCCCGTCGCTCCTACCGATTGAGT
GATCCGGTGAATTATTCGGAGGAAAGTTTCATGAACCTTATCACTTAGAG
GAAGGAGAAGTCGTAACAAGGT
>Alexandri
ATGCTTGTCTCAAAGATTAAGCCATGCATGTACTGCAAATGGCTCATTAA
AACAGTTATTATGGATATCTGTGGAAATTCTATAGTTAATACATGGTTTC
TGACCTATCAGCAGGTATTGGCTTACCGTGGCAATGACAGGTGACGGAGG
ATTAGGGTTTGATT-CCGGAGAGGGAGCTTGAGAAATGGCTACCACATCT
AAGGAAGGCAGCAGGCGCGCAAATTACCCAATCCGGGAGGTAGAATTGGA
GGGCAAG-TCTGGTGCCAGCAGCCGCG-TAATTCCAGCTCCAATAGCGTA
TATTAAAGTTGTTGCGGTTAAAAAGCTCGTAGTTGAGGAAATCAGAGTGT
TTCAAGCGGGGCATTCGTATTTGATCGTCAGAGGTGAAATTCTTGGATTT
GTTAAAGACGGACTACTGCGAAAGCATTTGCCAAGGATGTTTTCATTGAT
CAAGAACGAAAGTTAAGGGACCGAAGACGATCAGATACCGTCCTAGTCTT
AACCATAAACCATGCCAACTGAGAAATCAAAGTGTTTGGGTTCCGGGGGG
AGTATGGTCGCAAGGCTGAAACTTAAAGGAATTGACGGAAGGGCACCACC
AGGAGTGGAGCCTGCGGCTTAATTTGACTCAACACGGGGAAACTTACCAG
GTCCAGACATA-ATGAGGATTGACGGATTGATAGCTTTTTCTTGATTCTA
TGGGTGGTGGTGCATGGCCGTTCTTAGTTGGTGGAGTGATTTGTCT--GG
TTAATTCCGTTAACGAACGAGACCTTAAAAGGAAGTTTGAGGCAATAACA
GGTCTGTGATGCCC-TTAGATGTTCTGGGCTGCACGCGCGCTACACTGAT
GTGTTCAACGAGAACAGGCATCGTGATGGGGATTGTTTATTGCAATTATT
AACCTTCAACGAGGAATTCCTAGTAAGCTTGAGTCATCAGCTTGTGCTGA
TTATGTCCCTGCCCTTTGTACACACCGCCCGTCGCTCCTACCGATTGAGT
GATCCGGTGAATAATTTGGAGGAAAGTTTAATGAACCTTATCACTTAGAG
GAAGGAGAAGTCGTAACAAGGT
>Oxytricha
ATGCTTGTCTCAAAGACTAAGCCATGCATGTACTGCGAATGGCTCATTAA
AACAGTTATCATGGATAACCGTGGTAATTCTAGAGCTAATACATGGTTTC
TGCCCCATCAGCGTGTATTGGACTACCATGGCTTTCACGGGTAACGGAGG
ATTAGGGTTCGATT-CCGGAGAGGGAGCCTGAGAAACGGCTACCACATCT
AAGGAAGGCAGCAGGCGCGTAAATTACCCAATCCGGGAGGTAGAATTGGA
GGGCAAG-TCTGGTGCCAGCAGCCGCGGTAATTCCAGCTCCAATAGCGTA
TATTAAAGTTGTTGCAGTTAAAAAGCTCGTAGTTGAGAAAATTAGAGTGT
TCCAGGCGGGGCATTAGTATTTAATTGTCAGAGGTGAAATTCTCGGATTT
GTTAAAGACTAACTTATGCGAAAGCATTTGCCAAGGATGTTTTCATTAAT
CAAGAACGAAAGTTAGGGGATCAAAGACGATCAGATACCGTCCTAGTCTT
AACCATAAACTATGCCGACTGAGAAATCAAAGTCTTTGGGTTCTGGGGGG
AGTATGGTCGCAAGGCTGAAACTTAAAGGAATTGACGGAAGGGCACCACC
AGGAGTGGAGCTTGCGGCTCAATTTGACTCAACACGGGAAAACTTACCAG
GTCCAGACATA-GTGAGGATTGACAGATTGATAGCTCTTTCTTGATTCTA
TGGGTGGTGGTGCATGGCCGTTCTTAGTTGGTGGAGTGATTTGTCT--GG
TTAATTCCGTTAACGAACGAGACCTTAGAAGGAAGTTTGAGGCAATAACA
GGTCTGTGATGCCC-TTAGATGTCCTGGGCCGCACGCGTGCTACACTGAC
GCATACAGCGAGAATATGCGTCGTGATGGGGATAGATCTTTGGAATTATA
GATCTTGAACGAGGAATTCCTAGTAAGCGCAAGTCATTACCTTGCGCTGA
TTAAGTCCCTGCCCTTTGTACACACCGCCCGTCGCTCCTACCGATTGAGT
GATCCGGTGAACCATTTGGAGGAAAATCTAGTAAACCATATCACTTAGAG
GAAGGAGAAGTCGTAACAAGGT
>Tetrahyme
ATGCTTGTCTTAAATATTAACCCATGCATGTACTGCGAATGGCTCATTAA
AACAGTTATCATGGATAACCGAGCTAATTGTTGGGCTAATACATGGTTTC
TGCCCTATCAGCGTGTATTGGACTACCATGGCAGTCACGGGTAACGGAGA
ATTAGGGTTCGATT-CCGGAGAAGGAGCCTGAGAAACGGCTACTACAACT
ACGGTTGGCAGCAGGGAAGAAAATTGGCCAATCCGGGAGCCAGAATTGGA
GGGCAAG-TCTGGTGCCAGCAGCCGCGGTAATTCCAGCTCCAATAGCGTA
TATTAAAGTTGTTGCAGTTAAAAAGCTCGTAGTTGAAAAAATTAGAGTGT
TCCAGGCGGGGCATTAGTATTTAATAGTCAGAGGTGAAATTCTTGGATTT
ATTAAGGACTAACTAATGCGAAAGCATTTGCCAAAGATGTTTTCATTAAT
CAAGAACGAAAGTTAGGGGATCAAAGACGATCAGATACCGTCGTAGTCTT
AACTATAAACTATACCGACTGAGAAATCAAAGTCTTTGGGTTCTGGGGGA
AGTATGGTCGCAAGTCTGAAACTTAAAGGAATTGACGGAACAGCA-CACC
AGAAGTGGAACCTGCGGCTTAATTTGACTCAACACGGGGAAACTCACGAG
CGCAAGACAGA-GAAGGGATTGACAGATTGAGAGCTCTTTCTTGATTCTT
TGGGTGGTGGTGCATGGCCGTTCTTAGTTGGTGGAGTGATTTGTCT--GG
TTAATTCCGTTAACGAACGAGACCTTAAATGGAAGTTTAAGGCAATAACA
GGTCTGTGATGCCC-CTAGACGTGCTCGGCCGCACGCGCGTTACAATGAC
TGGCGCAGAAAGAATACCAGTCGTGTTAGGGATAGTTCTTTGGAATTGTG
GATCTTGAACGAGGAATTTCTAGTAAGTGCAAGTCATCAGCTTGCGTTGA
TTATGTCCCTGCCGTTTGTACACACCGCCCGTCGCTTGTAGTAAC-GAAT
GGTCTGGTGAACCTTCTGGAGGGAAAATAAGTAAACCCTACCATTTGGAA
CAACAAGAAGTCGTAACAAGGT
>Phytoptho
ACGCTTGTCTCAAAGATTAAGCCATGCATGTACTGCGAATGGCTCATTAT
ATCAGTTATCTTGGATACCCGTAGTAATTCTAGAGCTAATACATGGTTTC
TGCCCTATCAGCGGATATGGGCCTACCATGGCATTAACGGGTAACGGGGA
ATTAGGGTTTGATT-CCGGAGAGGGAGCCTTAGAAACGGCTACCACATCC
AAGGAAGGCAGCAGGCGCGTAAATTACCCAATCCGGGAGGTAGAATTGGA
GGGCAAG-TCTGGTGCCAGCAGCCGCGGTAATTCCAGCTCCAATAGCGTA
TATTAAAGTTGTTGCAGTTAAAAAGCTCGTAGTTGAAAAAATTAGAGTGT
TTAAAGCGGGGTATTCATATTTCAGCGTCAGAGGTGAAATTCTTGGATCG
CTGAAAGATGAGCTTAGGCGAAAGCATTTACCAAGGATGTTTTCATTAAT
CAAGAACGAAAGTTAGGGGATCGAAGATGATTAGATACCATCGTAGTCTT
AACCATAAACTATGCCGACTGAGAAATCAAAGTCTTTGGGTTCCGGGGGG
AGTATGGTCGCAAGGCTGAAACTTAAAGGAATTGACGGAAGGGCACCACC
AGGAGTGGAGCCTGCGGCTTAATTTGACTCAACACGGGAAAACTTACCAG
GTCCAGACATA-GTAAGGATTGACAGATTGAGAGCTCTTTCTTGATTCTA
TGGGTGGTGGTGCATGGCCGTTCTTAGTTGGTGGAGTGATTTGTCT--GG
TTAATTCCGTTAACGAACGAGACCTCCGAAGGAAGTTGGAGGCAATAAC-
GGTCTGTGATGCCC-TTAGATGTTCTGGGCCGCACGCGCGCTACACTGAT
GCGTTCAACGAGAATGCGCATCGTGCTAGGGATAGACTGTTGCAATTTTC
AGTCTTGAACGAGGAATTCCTAGTAAACGCAAGTCATCAGCTTGCATTGA
TTACGTCCCTGCCCTTTGTACACACCGCCCGTCGCACCTACCGATTGAAT
GACTCGGTGAAAAATTGGGAGAGAACTTTTTTAAACCTCGCCATTTAGAG
GAAGGTGAAGTCGTAACAAGGT
>Skeletone
ACGCTCGTCTCAAAGATTAAGCCATGCATGTACTGCGGACGGCTCATTAT
ATCAGTTATCTTGGATAACCGTAGTAATTCTAGAGCTAATATATGGTTTC
TGCCCTATCAGCGTGTATTGGACTACCATGGCTTTAACGGGTAACGAATT
GTTAGGGCAAGATT-TCGGAGAGGGAGCCTGAGAGACGGCTACCACATCC
AAGGAAGGCAGCAGGCGCGTAAATTACCCAATCCGGGAGGTAGAATTGGA
GGGCAAG-TCTGGTGCCAGCAGCCGCGGTAATTCCAGCTCCAATAGCGTA
TATTAAAGTTGTTGCAGTTAAAAAGCTCGTAGTTGAAAAAATTAGAGTGT
TTAAAGCGGGGTATTCGTATTTCATTGTCAGAGGTGAAATTCTTGGATTT
CTGAAAGACGAACTACTGCGAAAGCATTTACCAAGGATGTTTTCATTAAT
CAAGAACGAAAGTTAGGGGATCGAAGATGATTAGATACCATCGTAGTCTT
AACCATAAACTATGCCGACTGAGAAATCAAAGTCTTTGGGTTCCGGGGGG
AGTATGGTCGCAAGGCTGAAACTTAAAGAAATTGACGGAAGGGCACCACC
AGGAGTGGAACCTGCGGCTTAATTTGACTCAACACGGGAAAACTTACCAG
GTCCAGACATA-GTGAGGATTGACAGATTGAGAGTTCTTTCTTGATTCTA
TGGGTGGTGGTGCATGGCCGTTCTTAGTTGGTGGAGTGATTTGTCT--GG
TTAATTCCGTTAACGAACGAGACCGCCGAAGGAAGATGGCGGCAATAACA
GGTCTGTGATGCCC-TTAGATGTCCTGGGCCGCACGCGCGTTACACTGAT
GCACTCAACGAGAACTTGCATCGTGATAGGGATAGATTATTGCAATTATT
AATCTTGAACGAGGAATTCCTAGTAATCGCAGTTCATCAAACTGCAATGA
TTACGTCCCTGCCCTTTGTACACACCGCCCGTCGCACCTACCGATTGAAT
GGTCCGGTGAGGAGTCGAGAGAGAACCTCTCCAAACCTTATCATTTAGAG
GAAGGTGAAGTCGTAACAAGGT
>PorphyraP
ATGCTTGTCTCAAAGATTAAGCCATGCATGTACTGCGAATGGCTCATTAA
ACCAGTTATCTTGGATAACCGTAGTAATTCTAGAGCTAATACATGATTTC
TGCCCTATCAACGAGTAGTGGTCTACCATGGTGTCAACGGGTAACGGGGA
ATTAGGGTTCGATT-CCGGAGAGGGAGCCTGAGAAACGGCTACCACATCC
AAGGAAGGCAGCAGGCGCGCAAATTACCCAATCCGGGAGGTAGCATTGGA
GGGCAAG-TCTGGTGCCAGCAGCCGCGGTAATTCCAGCTCCAATAGCGTA
TATTAAAGTTGTTGCAGTTAAAACGCTCGTAGTCGAAGAAATTAGGGTGT
TCAAAGCGGGGCATTCGCATTTCATTGTCAGAGGTGAAATTCTTGGATTG
ATGGAAGACGGACTACTGCGAAAGCATCTGCCAAGGATGTTTTCTTTGAT
CAAGAACGAAAGTTAGGGGATCGAAGACGATCAGATACCGTCGTAGTCTT
AACCATAAACTATGCCGACTGGGAAACCAAAGTCTTTGGGTTCTGGGGGG
AGTATGGTCGCAAGGCTGAAACTTAAAGGAATTGACGGAAGGGCACCACC
AGGAGTGGAGCCTGCGGCTTAATTTGACTCAACACGGGACAACTTACCAG
GTCCGGACAGG-AGAATGATTGACAGACTGAAAGCTCTTTCTTGATTTTT
TGGTTGGTGGTGCATGGCCGTTCTTAGTTGGTGGAGTGATTTGTCT--GG
TTAATTCCGTTAACGAACGAGACCTTACATGGAAGTTTGAGGCAATAACA
GGTCTGTGATGCCC-TTAGATGTTCTGGGCTGCACGCGCGCTACACTGAT
GCATTCAACGAGAACGTGCATCGTGCTGGGGATAGATCATTGCAATTTTT
GGTCTTCAACGAGGAATTCCTTGTAGGCGCAGGTCATCAGCCTGCGCCGA
ATACGTCCCTGCCCTTTGTACACACCGCCCGTCGCTCCTACCGATTGAAT
GGTCCGATGAAGTGCTTAGAGAAAAGATCATTGAATCTTACCCTTTAGAG
GAAGGAGAAGTCGTAACAAGGT
>PavlovaSa
ATGCTTGTCTCAAAGATTAAGCCATGCATGTACTGCGAATGGCTCATTAA
ATCAGTTATCTTGGATAACCGTAGTAATTCTAGAGCTAATACATGATTTC
TGCCCTATCAGCGGATAGAGGCCTACCATGGCGTTAACGGGTAACGGAGA
ATTAGGGTTCGATT-CCGGAGAGGGAGCCTGAGAGACGGCTACCACATCC
AAGGAAGGCAGCAGGCGCGCAAATTACCCAATCCGGGAGGTAGCATTGGA
GGGCAAG-TCTGGTGCCAGCAGCCGCGGTAATTCCAGCTCCAATAGCGTA
TATTAAAGTTGTTGCAGTTAAAAAGCTCGTAGTCGAGAAAATCAGAGTGT
TCAAAGCGGGGCACTCGTATTCCGTAGAGAGAGGTGAAATTCTTAGACCC
ACGGAAGACGAACTACTGCGAAAGCATTTGCCAGGGATGTTTTCACTGAT
CAAGAACGAAAGTTAGGGGATCGAAGATGATCAGATACCGTCGTAGTCTT
AACCATAAACCATGCCGACCGAGAAATCAGAGTCTTTGGGTTCCGGGGGG
AGTATGGTCGCAAGGCTGAAACTTAAAGGAATTGACGGAAGGGCACCACC
AGGCGTGGAGCCTGCGGCTTAATTTGACTCAACACGGGGAAACTTACCAG
GTCCAGACATT-GTGAGGATTGACAGATTGAGAGCTCTTTCTTGATTCAA
TGGGTGGTGGTGCATGGCCGTTCTTAGTTGGTGGAGTGATTTGTCT--GG
TTAATTCCGTTAACGAACGAGACCTTAAACGGAAGTTTGAGGCAATAACA
GGTCTGTGATGCCC-TTAGATGTTCTGGGCCGCACGCGCGCTACACTGAT
GCATTCATCGAGAACCTGCATCGTGATGGGGATAGATTATTGCAATTATT
AATCTTCAACGAGGAATGCCTAGTAAGCGTGAGTCATCAGCTCGCGTTGA
TTACGTCCCTGCCCTTTGTACACACCGCCCGTCGCTCCTACCGATTGGAT
GGTCCGGTGAGGTTTTCGGAGGGAAGTCACCCAAACCTTATCATCTAGAG
GAAGGAGAAGTCGTAACAAGGT
>Chlorella
ATGCTTGTCTCAAAGATTAAGCCATGCATGTACTGCGAATGGCTCATTAA
ATCAGTTATCTCGGATAACCGTAGTAATTCTAGAGCTAATACGTGATTTC
TGCCCTATCAACGGATAGAGGCCTACCATGGTGGTAACGGGTGACGGAGG
ATTAGGGTTCGATT-CCGGAGAGGGAGCCTGAGAAACGGCTACCACATCC
AAGGAAGGCAGCAGGCGCGCAAATTACCCAATCCGGGAGGTAGAATTGGA
GGGCAAG-TCTGGTGCCAGCAGCCGCGGTAATTCCAGCTCCAATAGCGTA
TATTTAAGTTGCTGCAGTTAAAAAGCTCGTAGTTGAGTAAATTAGAGTGT
TCAAAGCGGGGCATTCGTATTTCATTGTCAGAGGTGAAATTCTTGGATTT
ATGAAAGACGAACTACTGCGAAAGCATTTGCCAAGGATGTTTTCATTAAT
CAAGAACGAAAGTTGGGGGCTCGAAGACGATTAGATACCGTCCTAGTCTC
AACCATAAACGATGCCGACTGAGAAATCAAAGTTTTTGGGTTCCGGGGGG
AGTATGGTCGCAAGGCTGAAACTTAAAGGAATTGACGGAAGGGCACCACC
AGGCGTGGAACCTGCGGCTTAATTTGACTCAACACGGGAAAACTTACCAG
GTCCAGACATA-GTGAGGATTGACAGATTGAGAGCTCTTTCTTGATTCTA
TGGGTGGTGGTGCATGGCCGTTCTTAGTTGGTGGGTTGCCTTGTCA--GG
TTGATTCCGGTAACGAACGAGACCTCAAATGGAAGTTTGAGGCAATAACA
GGTCTGTGATGCCC-TTAGATGTTCTGGGCCGCACGCGCGTTACACTGAT
GCATTCAACGAGAAACTGCATCGTGATGGGGATAGATTATTGCAATTATT
AATCTTCAACGAGGAATGCCTAGTAAGCGCAAGTCATCAGCTTGCGTTGA
TTACGTCCCTGCCCTTTGTACACACCGCCCGTCGCTCCTACCGATTGGAT
GTGCTGGTGAAGCGTCCGGAGGGAAGTTCGTTAAACCCTCCCATCTAGAG
GAAGGAGAAGTCGTAACAAGGT
>Arabidops
ATGCTTGTCTCAAAGATTAAGCCATGCATGTACTGCGAATGGCTCATTAA
ATCAGTTATCTCGGATAACCGTAGTAATTCTAGAGCTAATACGTGATTTC
TGCCCTATCAACGGATAGTGGCCTACCATGGTGGTAACGGGTGACGGAGA
ATTAGGGTTCGATT-CCGGAGAGGGAGCCTGAGAAACGGCTACCACATCC
AAGGAAGGCAGCAGGCGCGCAAATTACCCAATCCGGGAGGTAGCATTGGA
GGGCAAG-TCTGGTGCCAGCAGCCGCGGTAATTCCAGCTCCAATAGCGTA
TATTTAAGTTGTTGCAGTTAAAAAGCTCGTAGTTGAAGAAATTAGAGTGC
TCAAAGCGGGGCATTCGTATTTCATAGTCAGAGGTGAAATTCTTGGATTT
ATGAAAGACGAACAACTGCGAAAGCATTTGCCAAGGATGTTTTCATTAAT
CAAGAACGAAAGTTGGGGGCTCGAAGACGATCAGATACCGTCCTAGTCTC
AACCATAAACGATGCCGACCGAGAAATCAAAGTTTTTGGGTTCCGGGGGG
AGTATGGTCGCAAGGCTGAAACTTAAAGGAATTGACGGAAGGGCACCACC
AGGAGTGGAGCCTGCGGCTTAATTTGACTCAACACGGGGAAACTTACCAG
GTCCAGACATA-GTAAGGATTGACAGACTGAGAGCTCTTTCTTGATTCTA
TGGGTGGTGGTGCATGGCCGTTCTTAGTTGGTGGAGCGATTTGTCT--GG
TTAATTCCGTTAACGAACGAGACCTCAGAAGGAAGTTTGAGGCAATAACA
GGTCTGTGATGCCC-TTAGATGTTCTGGGCCGCACGCGCGCTACACTGAT
GTATTCAACGAGAAATTTCATCGTGATGGGGATAGATCATTGCAATTGTT
GGTCTTCAACGAGGAATTCCTAGTAAGCGCGAGTCATCAGCTCGCGTTGA
CTACGTCCCTGCCCTTTGTACACACCGCCCGTCGCTCCTACCGATTGAAT
GATCCGGTGAAGTGTTCGGAGAGAAGTCCACTAAACCTTATCATTTAGAG
GAAGGAGAAGTCGTAACAAGGT
>TrepomonA
AAGCTTAGATGAAGGACTAAGCCATGCATGCACTGCGGACGGCTCATTAA
ATCTGTCAAGTCGGCTAATACGGGCAACTCTCTTACTAAT-CGTGTTCTC
AGAAACATC-ATGAATAAAGGTATCCTATGA-GATCACGTTT-ACGGAGA
ATTAGGGTTCGACT-CCGGAGAATGAGCATGAGAGACGGCTCATAGTTCT
AAGGGAGGCAGCAGGCGCGTAAATTGCCCAATGTACGAGGCAGTATTTTT
GGGAAAG-TTTGGTGCCAGCAGCCGCGGTAATTCCAACAAAGAAAGCTTT
CTCTTATGTTGCTGCAGTTAAAAAGCTCGTAGCCTAGAAAATCAGAGCGT
TCATATCGAGTACATAGTACTAGACCGGGACAGGTGAAATAGTTTGATCG
GTTTAAGACT-TCTGCAGCGTAGGCTGTGTACGAGTGCTTACCAGTTGGT
CAAGAGCGAAAGTGTGAGGATAGACGATGATTAGACACCGTTTTATTTCT
AGCCTTAAACGATACCGTCTGGAAAACCGAAGGTTACGGGTTCTGGGGGG
AGTATGGTTGCAAGACTGAAACTTGAAGGTATTGACGGAAAGATACCACC
AGACGTGGAGTCTGCGGCTCAATTTGACTCAACACGCA-AATCTTACCAG
ACCCAGATGCT-TTACGGAATAACAGATTGAGAGTTCTTTTATGATTGGG
CAGTTGGTGGTGCATGGCCGCTCCTAGTTCGTGGTGTAAACTGTCT--GC
CTTATTGCGTTAACGAGCGAGACGACCGGACGAACGTGGTCGCACTAGCA
GGTCTGTGATGCCC-TTAGACACTCTGGGCCGCACGCGTACTACAATGAG
AGTACCAAACCGAATTATTCTCGTGGTAGGGATCAGGGGTTGTAATTGTC
CCCTGTGAACGAGGAATGTCTAGTACCTGTGCTTCATTATAGCACGAAGA
CTACGTCCCTGTC-TTTGTACACACCGCCCGTCGCTCCTACCGACTGGAT
GTTATGGTGAGTTGTTCGGAGAGAAGTTCTGCGAATCCCAATGTCTGGAG
GAAGGAGAAGTCGTAACAAGGT
>Carpediem
ATGCTTGTCTTAAAGATTAAGCCATGCAAGTACTGCGGACAGCTCGACA-
GTCAATTGGAGCGGATAACTTCGGAAAAGCTGAAGCTAATACGTGCCTTT
TGCTCTATCAAGGGATAGGGGCCTACCTAGCTTGTAACGGAT-ACGGGGT
TTTAGGGAACGACT-CCGAAGAATAAGCATGGGATTCAGCTTATATTTCC
AAGGAAAGCAGCAGGCGCGCAAATTACCCAATGCGCGAGGTAGAACTGGA
GGGAAAG-TCTGGTGCCAGCAGCCGCGGTAATTCCAGCTCCAGAAGCATA
TACAAATGCTGCTGCAGTTAAAAAGCTCGTAGCCGAGTAAATGGGAGTGT
TCAAAGCGGGGCATCGGTATTTCTTGGGAAGTGGTGAAATGCGTAGATCC
AAGAAGGACCACCGGAAGCGAAAGCGTTTGTCAAGGGCGTTCCTATTGGT
CAAGAACGAAAGCTGGAGGATGGAAGGAGCTTAGACACCTCTGTACTTCC
AGCCGTAAACGAYTCGGACTGAGAAATCAAAGTTTTTGCGTTCTGGGGGG
AGTATGGTCGCAAGGCTGAAACTTAAAGGAATTGACGGAAGAACA-CACA
AGAAGTGGATACTGCGGTTCAATTTGACTCAACACGGGGAACCTCACGCG
TCCAAGACACA-GGTAGGATTGACAGATTGAAAGCTCTTTCTTGATTCTG
TGGCGAGTGGTGCATGGCCGTTCTTAGTTCGCGGAGTGATTTGTCT--GC
TTGATTGCGATAACGAACGAGACCTCCGGGGGAAGCTGGAGGCAATAACA
GGTCTGTTATGCCC-TTAGATGGATGCGGCCACACGCGTTATACATTGAA
GAAGTGAATGAGAAACTTCTTCGTATTGGGGATTGCTGCTTGAAATTTTT
CAGCATGAACGAGGAATTCCTAGTAACTGTGCGTCATCAACGCACGGTGA
TTGCGTCCCTGTTCTTTGTACACACCGCCCGTCGCTCGAYCCGATTGGAT
GTAATGTCGAGTTTGACAGACGGAAGTTGCGCAAGAYTTTGCATCTAGAG
GAACGAGAAGTCGTAACAAGGT
>Spirbark
ATACTTCTCTTAAAGATTAAGCCATGCATGCACGGCGAACAGCTCATTT-
ATCAGTGGTGTTGGATAGTAACGGAAAATCTGTTAGTAATACATGGCCAC
TGCAGCATCATCGGGTATTTGCCTACCAAGGATTCGACGCTT-ACGGGGA
ATTAGGGTTTGACT-CCGGAGAATGAGCATGAGAAACAGCTCATACATCT
AAGGAAGGCAGCAGGCGCGGAAATTGCCCAATGTACGAGGCAGTATTCGT
GGGAAAG-CTCGGTGCCAGCAGCCGCGGTAATTCCGACACGGAGAGTATT
CTATTGTGTTGCTGCAGTTAAAAAGTTCGTAGTTTAGTAAATCTAAGTGT
TTATAACGGGG------TACTCGATAGGGACAGGTGAAATAGGATGATCT
ATCGAAGACCAACGGTAGCGGAGGCTCCCACGCAGTCTAAGTATCACGAT
CAAGAACTAAAATCAGGGGATAGACGACGATTAGAAACCGTTTTATTCCT
GACCCTAAACGATGTCGCCTGAGAAATCGAAGGTTTCAGACTCTGGGGGA
AGTATGATCGCAAGGTTGAAACTTGAAGGGATTGACGGAGAGGTACCACC
AGACGTGGAGTCTGCGGCTCAATTTGACACAACACGCA-AATCTTACTAG
GCCCAGAAGCT-TTGAGGATTGACAGA-TGAGTGATCTTTCATGATTAAG
TTGTTGGTGGTGCATGGCCGTTCTTAGTCCGTGATTTAAATTGTCT--GC
TTTATTGCGATAACGAACGAGACCTCTAGAGGAAGGCAGAGGCAAAAACA
GGTCTGTGATGCCC-TTAGAAGCCCTAGGCCGCACGCGTACTACAATGGC
AGGTTCATCGTGAAAACTTGTCGTGGTTAGGCTTGAAGGTTGAAATTATC
CTTCATAAATGAGGAATGTCTAGTAAGTGTAGGTTATGAATCTACGCTGA
TTACGTCCCTACCCCTTGTACACACCGCCCGTCGCTCGTACTGATTGGGA
GATCTGGTGAGTTATTCGGAAGCAACAATTGCGAGCCCGCTCTTCTAGAG
GAAGGAGAAGTCGTAACAAGGC
>SpirvorT
TTGTTTGCTTTGAAGACTAAGCCATGCAAGCACTGCAAACGGCTCATTAT
ACGCGTCTTGTGGGATCACCTGAGAAACTCTCTTGCCAATACCGGGATTC
GCACGCATCACCGCGTAACGTGCTTCCTAGGGATTAACGCCT-ACAGGAC
ATTAGGGTGCGACT-CTGGAGAGTGAGCATGAGAGACGGCTCACAGTTCT
ACGGAAGGCAGCAGGCGCGGAGATTGCCCAATGTACGAGGCAGAAGTCGT
GGGAAAG-CATGGTGCCAGCAGCCGCGGTAATTCCATCATGACTGACAAT
CCCTTACGTTGCTGCGGCTACAACGCTCGTAGCTGAGTAACTCCTAACGC
TTAACGTACGCCCACTCTACTAGCGGAGGACAGGTGAAATAGCATGATTC
CTCTAAGAGGATCGGCTGCGTAAGCTGTGGGAGACTGTGCTCTTGCTGGT
CATGAGCGAGAGCGCAGGGCTGGACGACGATCAGAGACCGTTCTACTCTG
CGCCCTAAACGATACTGCCCGAGAAGTCCGAGTCTTCGAGTTCCTGGGGG
AGTATGCTCGCAAGAGTGAAACTTGAAGGTATTGACGGAGAGCTACCACC
AGACGTGGAGTCTGCGGCTTAATTTGACTCAACGCGCC-AATCTTACTAG
ACCCTGATGCT-TTACTGTACGTCAGATTGATAGTTCTTACATGAATGAG
CAGGTGGTGGTGCATGGCCGCTCTTAGTTCGTGGTGTGAACTGTCT--GC
TTCATTGCGTTAACGAGCGAGATGGACTGATGAGAGTGTCCGCGCTAGCA
GGTCTGTGATGCCC-TTAGACACTCTAGGC-GCACGCGTACTACACTGTA
CGTGGCAGCAAACAACACGTACGTGGTTGGGATTGCGGGTTGGAATTCTC
CCGCATGAACCAGGAATGTCTAGTAATCATGAGTCATTATCTCATGATGA
CTGCGTCCCTGGCTCTTGTACACACCGCTCGTCGCTTCTACCGATGGTGT
GCTG-GTTGAGTTCTATGGATCTAAGTAGTGCGAAGCTCGCTTACTAGAG
GAAGGAGAAGTCGTAACAAGGC
>GiardMur
ACGCT-ACCCCAAGGACAAAGCCATGCAAGCGTGGCGGACGGCTCGGTAC
AACGGTACGGACGGATACCGCTGGCAAC-CCAGCGCCAAGACGAGGGTTC
CGAGGTATTACCGAGTAGTGGTCTACGGAGGGGATGATGCCTGGCGGAGG
ATCAGGGTTTGACT-CCGGAGAACGGGCCTGAGAGACGGCCCGTACATCC
AAGGACGGCAGCAGGCGCGGAACTTGCCCAATGCGTGAGGCAGAAGTCGA
GGGAAAGGTCTGGTGCCAGCAGCCGCGGTAATTCCAGCTCGGCAGGCGTC
GTACGGCGCTGTTGCAGTTAAAACGTCCGGAGTCGAGGAAAGAGGAGCGC
TTAAGGCAGGGCATGTGTATTGGTGGGGGACGGGTGAAATAGGATGATCC
GACCAAGACAGACAAAGGCGTAGGCACTTGCCAAGACCATATCAGTCGAA
CCAGGACGAAGCCCGGGGGCGAGAAGGCGATTAGACACCACCGTATTCCC
GGGCGTAAACGATGCCACCGGGGAAACCGCAGGGTACGGGCTCTGGGGGG
AGTATGGCCGCAAGGCTGGAACTTGAAGGCATTGACGGAGGGGTACCACC
AGACGTGGAGTCTGCGGCTCAATTTGACTCAACGCGAA-CACCTTACCAG
GCCCAGACGTA-CGGAGGATCGAC-GGTTGAGAGGACCTTCGTGATCGTA
CGAGTGGTGGTGCATGGCCGTTCACAGCCCGTGGCTTGAGCCGTCT--GC
TTGACTGCGACAACGAGCGAGACCCTAAGAGGAAGGT-GGGGCGATAACA
GGTCTGTGATGCCC-TTAGACGCCCTGGGCTGCACGCGTACTACACTGTG
GGGATGAAACCACAACCCCCACGTGGTTGGGATCGTGGACTGGAAC--GT
CCTCGTGAACCTGGAATGTCTAGTAGGCGTAGGTCATCAATCTACGCCGG
ATACGTCCCTGCCCCTTGTACACACCGCCCGTCGCTCCTACCGACTGGGT
CTTCTGGCGAGCTCCTGGGACCGAACAGGGACGAACCGCGAGGCTTGGAG
GAAGGAGAAGTCGTAACAAGGT
>Quenda
ACGCTTTCCTCAAGGACAAAGCCATGCATGCACGGCGGACGGCTCAGGAC
AACGGTTGGGCCGGACACCGCTGGCAAC-CCGGCGCCAAGACGTGCCTTC
CGGGGCATCATCGGGTCAGGGCCTACCGAGGAGACGACGCCTGGCGGAGA
ATCAGGGTTCGACT-CCGGAGAGCGGGCCTGAGAGACGGCCTGCACACCC
AAGGACGGCAGCAGGCGCGGAACTTGCCCAATGCGCGAGGCAGGAGCCGA
GGGCAAGGTCTGGTGCCAGCAGCCGCGGTAATTCCAGCTCGGCAGGCGTC
CTGCGGTGGTGCTGCASTTAAAGCGTCCGGCGTCSAGGAAACGGGAGCGC
TCCAGGCGGGGCACTGGTACCGGCGGGGGACGGGTGAAACAGGATGATCC
CGCGGAGACCGACGGGCGCACAGGSGTCTGCCCAGCACGCCTCTGTCGAT
CCAGGGCGAAGGCCGGGGGCTAGAAGGCGATCAGACACCACCGTATTCCC
GGCCGTAAACGATGCCGCCCGGGAAACCGGAGGGTCCGGGCTCTGGGGGG
AGTATGGCCGCAAGGCTGAAACTTGAAGGCATTGACGGAGGGGTACCACC
AGACGTGGAGTCTGCGGCTCAATCTGACTCAACGCGCA-CACCTCACCAG
GCCCG-ACGCA-CGGAGGACGGACAG-CGGAGAGCGCTTTCAGGACG-TG
CGGACGGTGGTGCATGGCCGCTCCTAGCCCGTGGCTCGAGCCGTCT--GC
TTAACTGCGACAACGAGCGAGACCCCGGGAGGAGGAC-GGGGCGATAGCA
GGTCTGTGATGCCC-TCAGACGCCCTGGGCTGCACGCGTACTACACTGGG
GGGCACAGCTGAAGAGCCCCCCGTGGCTGGGACTGCGGGCTGGAAT--GC
CCCCACGAACCAGGAATGTCTTGTAGGCGT---CCACCA----GCGCCGG
ATCCGTCCCTGCCCCTTGTACACACCGCCCGTCGCTCCTACCGAC-GGAC
CCGACGGCGAGCGTCCCGGAAGGAAGGTCCGCGAGCCCCAGGATCTGGAG
GAAGGAGAAGTCCTAACAAGGT
>GiardAr
ACGCTCGCCCCAAGGACACAGCCATGCACGCGGGGCGGACGGCTCAGTAC
ACCGGTTGCGCCGGACACCGCTGGCAAC-CCAGCGACAAGACGAGGCTTC
CGCGGCATCACCCGGTCGCGGCGTGCCCGGGGTCTCACGCCTGGCGGAGG
ATCAGGGTTCGACT-CCGGAGAGCGGGCCTGAGAGACGGCCCGCACATCC
AAGGACGGCAGCAGGCGCGGAACTTGCCCAATGCGCGAGGCAGGAGTCGA
GGGAAAGGTCTGGTGCCAGCAGCCGCGGTAATTCCAGCTCGGCAGGCGTC
GCGCGGCGCTGCTGCAGTTAAAACGTCCGGCGTCGAGGAAAGGGGAGCGC
TCGAGGCGGGGCATTAGTACCGGACGGGGACGGGTGAAACAGGATGATCC
CTCCGAGACTCCCCGCGGCGCAGGCGTCTGCCAGGGCCACCTCTGTCGAT
CCAGGGCGAAGGCCGGGGGCGAGAAGGCGATTAGACACCACCGTATTCCC
GGGCGTAAACGGTGCCGCCCGGGAAACCGCAGGCTCCG-GCTCTGGGGGG
AGTATGGCCGCAAGGCTGGAACTTGAAGGCATTGACGGAGGGGTACCACC
AGATGTGGAGTCTGCGGCTCAATTTGACTCAACGCGAA-CACCTTACCAG
GCCCGGACGCG-CGGAGGATCGACAG-CCGGGTGCGCTTTCGTGATCGCG
CGGGCGGTGGTGCATGGCCGTTCCCAGCCCGTGGCGCGAGCCGTCT--GC
TTCACTGCGACAACGAGCGAGACCCCGGGAGGAAGGC-GGGGCGATAACA
GGTCTGTGATGCCC-TCAGACGCCCTGGGCCGCACGCGTACTACACTGGG
CCGGGCAGCGCGAAGCCGGCCCGTGGTTGGGATCGCGGGCTGGAAC--GC
CCCCGTGAACCCGGAATATCTCGTAGGCGCGTGTCCCCAACGCGCGCCGG
ATGCGTCCCTGCCCCTTGTACACACCGCCCGTCGCTCCTACCGACTGGGC
GCCGCGGCGAGTC-CCCGGGGTGAACGGCGACGAGCCCTGGCGCCTGGAG
GAAGGAGAAGTCGTAACAAGGT
>Octomitus
ACGCTTACCTCAAAGACTAAGCCATGCATGCACTGCGAACGGCTCATTAC
ACCAGTGGCGTTGGATAACGCTGGCAACTCCAGTGCTAATACATGGCTTC
TGAGGCATCATCGGGTAGTGGCCTGCCGAGGAGTTAACGCCTAACGGAGG
ATCAGGGTCCGACT-CCGGAGAGTGAGCCTGAGAGACGGCCCACACATCC
AAGGAAGGCAGCAGGCGCGGAAATTGCCCAATGCGCGAGGCAGAAGTCGA
GGGAAAGGTCTGGTGCCAGCAGCCGCGGTAATTCCAGCTCGACAAGCGTA
TACTAACGTTGCTGCAGTTAAAACGTTCGTAGTCGAGGAAATTGGAGCGC
TCAGCGCTGGGCGTCGGTACCCGCTGGGGACAGGTGAAATAGGATGATCC
AGCGGAGACCCCCCGACGCGAAAGCGCTCGCCAAGGGCTTCCCCGTCGAT
CAAGATCGAAAGCCAGGGGATAGAAGGCGATCAGACACCACCGTATTCCT
GGCCGTAAACGATGCCGACTGGGAAACCGAAGTCTTCGGGTTCTGGGGGG
AGTACGGTCGCAAGGCTGAAACTTGAAGGCATTGACGGAGAGGTACCACC
AGACGTGGAGTCTGCGGCTCAATTTGACTCAACACGTG-AACCTTACCAG
GCCCAGACGCG-CGGAGGATTGACAGGCTGAGAGCTCTTTCATGATTGTG
CGGTTGGTGGTGCATGGCCGTTCTTAGCCCGTAGCGTGAGCCGTCT--GC
TCTATTGCGATAACGAGCGAGATCCCCGGAGGAAGGTGGGGGCGATAACA
GGTCTGTGATGCCC-TTAGATGCCCTGGGCTGCACGCGTACTACACTGGC
CGGCTCAAAGCGAGTGCCGGTCGTGCCCGGGATCGGGGCCTGTAAT--GG
CCCCGTGAACCAGGAACGTCTAGTAAGCGCGTGTCACCATCGCGCGCTGG
CTGCGTCCCTGCCCCTTGTACACACCGCCCGTCGCTCCTACCGACTGGGC
GCTTTGGCGAGCTCTTCGGAAGGAAGTCGCGCGAGCCCCAGCGCTTGAAG
GAAGGAGAAGTCGTAACAAGGT
>Podocoryn
ATGCTTGTCTCAAAGATTAAGCCATGCATGTACTGCGAATGGCTCATTAA
ATCAGTTATCATGGATACCTGTGGTAATTCTAGAGCTAATACATGATTTC
TGCCCTATCAACAGGTAGTGGCTTACCATGGTTGTAACGGGTGACGGAGA
ATTAGGGTTCGATT-CCGGAGAGGGAGCCTGAGAAACGGCTACCACATCT
AAGGAAGGCAGCAGGCACGAAAATTACCCAATCCGGGAGGTAGAATTGGA
GGGCAAG-TCTGGTGCCAGCAGCCGCGGTAATTCCAGCTCCAATAGCGTA
TATTAAAGTTGTTGCAGTTAAAAAGCTCGTAGTTGAAAAAATTAGAGTGT
TCAAAGCGGGGCATCCGTATTTCGTTGTCAGAGGTGAAATTCTTGGATTT
ACGAAAGACGAACAACTGCGAAAGCACTTGCCAAGAGTGTTTTCATTAAT
CAAGAACGAAAGTTAGAGGATCGAAGACGATCAGATACCGTCCTAGTTCT
AACCATAAACGATGTCGACTGGGAAACCAAAGTTTTTGGATTCCGGGGGA
AGTATGGTTGCAAAGCTGAAACTTAAAGGAATTGACGGAAGGGCACCACC
AGGAGTGGAGCCTGCGGCTTAATTTGACTCAACACGGGAAAACTCACCAG
GTCCAGACATA-GTAAGGATTGACAGGTTGAGAGCCCTTTCTTGATTCTA
TGGGTGGTGGTGCATGGCCGTTCTTAGTTGGTGGAGTGATTTGTCT--GG
TTAATTCCGTTAACGAACGAGACCTTAAAAGTCAGG--AAGGCAATAACA
GGTCTGTGATGCCC-TTAGATGTTCTGGGCCGCACGCGCGCTACACTGTC
GGATTCAGCGAGAAAGTCCGACGTGATGGGGATTGATCATTGCAATTATT
GATCATGAACGAGGAATTCCTAGTAAGCGCGAGTCATCAGCTCGCGTTGA
TTACGTCCCTGCCCTTTGTACACACCGCCCGTCGCTACTACCGATTGAAT
GGTTTAGTGAGATCTTCGGAGAAAAGTTGATCAAACTTGATCATTTAGAG
GAAGTAAAAGTCGTAACAAGGT
