# Supplementary material for: SlowFaster, a user-friendly program for slow-fast analysis and its application on phylogeny of Blastocystis
Source: BMC Bioinformatics. 2008 Aug 15;9:341. doi: 10.1186/1471-2105-9-341 (PMC2529323; doi:10.1186/1471-2105-9-341)
Supplement: Additional file 3 — Sample data. Zip archive containing sample data – alignments in Phylip, FASTA and NEXUS format and tree files in Newick format. [file 1471-2105-9-341-S3.zip › SampleData/EukarAlignment.tre]

((Naegleria,((Carpediem,((Spirbark,(SpirvorT,(TrepomonA,HexamitaI))),(Octomitus,(GiardMur,(GiardAr,(GiardiaIn,Quenda)))))),(PavlovaSa,(Cyanophor,(Cryptomon,(Acanthamo,((((Leishmani,EuglenaGr),(EuglyphaR,Chlorarac)),(Podocoryn,(Chytridiu,(Saccharom,MucorRace)))),((PorphyraP,((Dictyoste,(((Plasmodiu,EimeriaNi),(Symbiodin,Alexandri)),(Oxytricha,Tetrahyme))),(Phytoptho,Skeletone))),(Chlorella,Arabidops))))))))),(Tritricho,Trichomon));
