# Supplementary material for: SlowFaster, a user-friendly program for slow-fast analysis and its application on phylogeny of Blastocystis
Source: BMC Bioinformatics. 2008 Aug 15;9:341. doi: 10.1186/1471-2105-9-341 (PMC2529323; doi:10.1186/1471-2105-9-341)
Supplement: Additional file 3 — Sample data. Zip archive containing sample data – alignments in Phylip, FASTA and NEXUS format and tree files in Newick format. [file 1471-2105-9-341-S3.zip › SampleData/SimpleSampleDNA.nex]

#NEXUS

Begin data;
   Dimensions ntax=5 nchar=12;
   Format datatype=DNA gap = -;
   matrix
Taxon1
AAABBBCCCDDD
Taxon2
AAAGGAGCACCG
Taxon3
AAACGCCGAGCT
Taxon4
AAAGGCGAATTA
Taxon5
AAACTCCCCAAC
;
end;
